# Supplementary material for: Pooled extracellular receptor-ligand interaction screening using CRISPR activation
Source: Genome Biol. 2018 Nov 26;19:205. doi: 10.1186/s13059-018-1581-3 (PMC6258485; doi:10.1186/s13059-018-1581-3)
Supplement: Supplementary file 3 — A table detailing all the gRNA sequences present in the CRISPRa library. For each named gene, the gRNA sequence is provided together with the chromosomal location it targets and the distance from the transcriptional start site (TSS). (CSV 4536 kb) [file 13059_2018_1581_MOESM3_ESM.csv]

guide_id	guideseq	gene_symbol	target_gene	target_peak	positionfromTSS
A2M-1	GGGGTTGCAGATGAAGAGCC	A2M	ENSG00000175899	chr12:9268926-9269325	150
A2M-2	GAGTCGATGGTAAAGGCAAT	A2M	ENSG00000175899	chr12:9268926-9269325	286
A2M-3	GAAATGCATGGGTGGATGGA	A2M	ENSG00000175899	chr12:9268926-9269325	383
A2M-4	GAGCAAGCTAATCAGAGCAA	A2M	ENSG00000175899	chr12:9254259-9254658	311
A2M-5	GCCTGTGCAATTAGAGACAC	A2M	ENSG00000175899	chr12:9254259-9254658	355
A2M-6	GCCAGTGTCTCTAATTGCAC	A2M	ENSG00000175899	chr12:9254259-9254658	355
A3GALT2-1	GGAACCAAAGACACTTCCCC	A3GALT2	ENSG00000184389	ENST00000442999	116
A3GALT2-2	GACTCCTCTTCCCTCCCCAG	A3GALT2	ENSG00000184389	ENST00000442999	131
A3GALT2-3	GGCCTCCAGCCAACCAGAAC	A3GALT2	ENSG00000184389	ENST00000442999	170
A3GALT2-4	GGCCAGTTCTGGTTGGCTGG	A3GALT2	ENSG00000184389	ENST00000442999	171
A3GALT2-5	GCTCAGACCCACCCTCTTCC	A3GALT2	ENSG00000184389	ENST00000442999	196
A3GALT2-6	GCAATCACCTGGAAGAGGGT	A3GALT2	ENSG00000184389	ENST00000442999	202
A3GALT2-7	GTGCCAGCCCCACTCCACCT	A3GALT2	ENSG00000184389	ENST00000442999	237
A4GALT-1	GCTGTGACATGCTGGAAACA	A4GALT	ENSG00000128274	chr22:43117405-43117804	119
A4GALT-2	GTTCCAGCATGTCACAGTCC	A4GALT	ENSG00000128274	chr22:43117405-43117804	125
A4GALT-3	GCACTCAAGAAGTCACCCAA	A4GALT	ENSG00000128274	chr22:43117405-43117804	197
A4GALT-4	GATCAGCTGAGTGAGAGGAT	A4GALT	ENSG00000128274	chr22:43117405-43117804	225
A4GALT-5	GTCTCAGTGGCTTGGGCACT	A4GALT	ENSG00000128274	chr22:43117405-43117804	249
A4GALT-6	GGCCCAAGCCACTGAGAAAA	A4GALT	ENSG00000128274	chr22:43117405-43117804	255
A4GALT-7	GCTAGCCCTGAGAAAGAGCC	A4GALT	ENSG00000128274	chr22:43117405-43117804	287
A4GNT-1	GGGACAGAGACCCTGTAAGG	A4GNT	ENSG00000118017	ENST00000236709	98
A4GNT-2	GAGCTAAACTGATCAAGTGC	A4GNT	ENSG00000118017	ENST00000236709	134
A4GNT-3	GTTGGCTCCAAGGTTATGCC	A4GNT	ENSG00000118017	ENST00000236709	161
A4GNT-4	GCTGTATCCTGGCATAACCT	A4GNT	ENSG00000118017	ENST00000236709	167
A4GNT-5	GGTGGGTCACCTTAAAAATC	A4GNT	ENSG00000118017	ENST00000236709	256
A4GNT-6	GCTCCCAAACACAGCCACTT	A4GNT	ENSG00000118017	ENST00000236709	293
A4GNT-7	GCCATAATAGATCCACAAAC	A4GNT	ENSG00000118017	ENST00000236709	222
AADAC-1	GGAATCTTCCTCTGTCACCC	AADAC	ENSG00000114771	chr3:151531326-151531725	289
AADAC-2	GGACTCAGCCTGGGTGACAG	AADAC	ENSG00000114771	chr3:151531326-151531725	296
AADAC-3	GGTCCCCACTTCCCAATGCA	AADAC	ENSG00000114771	chr3:151531326-151531725	379
AADAC-4	GCTGCATAGAAATCGCAGGG	AADAC	ENSG00000114771	chr3:151531326-151531725	419
AADAC-5	GCAGTGGGATTTCCATGCAT	AADAC	ENSG00000114771	chr3:151531326-151531725	368
AADACL4-1	GAGCAGCTCCTCAAGGCCCC	AADACL4	ENSG00000204518	ENST00000376221	54
AADACL4-2	GTTGAGGAGCTGCTGCCCTG	AADACL4	ENSG00000204518	ENST00000376221	63
AADACL4-3	GCTATCAGACAAGCTCCTCA	AADACL4	ENSG00000204518	ENST00000376221	77
AADACL4-4	GCGGAGGGTGTAACCCAGCC	AADACL4	ENSG00000204518	ENST00000376221	114
AADACL4-5	GAGAGAGAGTGAGGTGGAGG	AADACL4	ENSG00000204518	ENST00000376221	136
AADACL4-6	GTCCTCCACCTCACTCTCTC	AADACL4	ENSG00000204518	ENST00000376221	138
AADACL4-7	GAGCCTGACACCTGACACAG	AADACL4	ENSG00000204518	ENST00000376221	164
AARS-1	GCCGTTCATTAGTGGATTCC	AARS	ENSG00000090861	chr16:70323547-70323946	51
AARS-2	GCCAGGAATCCACTAATGAA	AARS	ENSG00000090861	chr16:70323547-70323946	51
AARS-3	GCTGATGCAACTGCGAGAAA	AARS	ENSG00000090861	chr16:70323547-70323946	92
AARS-4	GGAGTCTGACATTGTGCCCA	AARS	ENSG00000090861	chr16:70323547-70323946	334
AARS-5	GCCCGGACAAGTGTAACCAT	AARS	ENSG00000090861	chr16:70323547-70323946	349
AARS-6	GCCGGGGGAGACCTTGAATT	AARS	ENSG00000090861	chr16:70323547-70323946	366
AARS-7	GGGTGTTAGGACTTTGCCTA	AARS	ENSG00000090861	chr16:70323547-70323946	207
AASDH-1	GCGCTCCTTGGGGTCGCGCA	AASDH	ENSG00000157426	chr4:57253767-57254166	84
AASDH-2	GGAGACCATGCGCGACCCCA	AASDH	ENSG00000157426	chr4:57253767-57254166	88
AASDH-3	GAAGGGTTATGGCTCCAAAC	AASDH	ENSG00000157426	chr4:57253767-57254166	140
AASDH-4	GCGTACTTGCCAAAAAACTC	AASDH	ENSG00000157426	chr4:57253767-57254166	163
AASDH-5	GCGCAGTATTCTCGTTCATA	AASDH	ENSG00000157426	chr4:57253767-57254166	207
AASDH-6	GCTCTCTTCACATCAACCCT	AASDH	ENSG00000157426	chr4:57253767-57254166	246
AASDH-7	GACAGGGTTTGCAAGGACTT	AASDH	ENSG00000157426	chr4:57253767-57254166	112
AATK-1	GCTGGTGCAGTCCGAAAACG	AATK	ENSG00000181409	chr17:79139978-79140377	83
AATK-2	GCCAGGCCGGGTGAGGTCAG	AATK	ENSG00000181409	chr17:79102826-79103225	74
AATK-3	GTCCTCCCGCTGACCTCACC	AATK	ENSG00000181409	chr17:79102826-79103225	79
AATK-4	GAGGAAGGGTCAGTGAGGCC	AATK	ENSG00000181409	chr17:79102826-79103225	97
AATK-5	GGGCGTGGGCAGGCATGAGT	AATK	ENSG00000181409	chr17:79102826-79103225	144
AATK-6	GCAGAATTCGGGGAATCCCT	AATK	ENSG00000181409	chr17:79102826-79103225	166
AATK-7	GGGGTGGCATGGGGGGAGCA	AATK	ENSG00000181409	chr17:79139978-79140377	156
AATK-8	GGACACGGAGGGGGAGACAG	AATK	ENSG00000181409	chr17:79139978-79140377	185
AATK-9	GACGGAGTGGGGGACACAGA	AATK	ENSG00000181409	chr17:79139978-79140377	212
AATK-10	GGCTTGGAGGGGGGACACGG	AATK	ENSG00000181409	chr17:79139978-79140377	236
AATK-11	GAGGCATGGAGGAGGGGGGA	AATK	ENSG00000181409	chr17:79139978-79140377	260
AATK-12	GGCCATCCCCGCTCCGTGCA	AATK	ENSG00000181409	chr17:79139978-79140377	286
AATK-13	GCACTGGCCCATTCTCCCCG	AATK	ENSG00000181409	chr17:79102826-79103225	51
AATK-14	GCCTGGCCCTCGGGGAGAAT	AATK	ENSG00000181409	chr17:79102826-79103225	57
ABCA10-1	GGTGTGGACACACCAAACAA	ABCA10	ENSG00000154263	chr17:67172023-67172422	51
ABCA10-2	GGATGATTCACTTCCTGGGT	ABCA10	ENSG00000154263	chr17:67172023-67172422	73
ABCA10-3	GCCTGTCCTGCTTCCCACCC	ABCA10	ENSG00000154263	chr17:67172023-67172422	85
ABCA10-4	GCAACTTGGAAATAGGGAAC	ABCA10	ENSG00000154263	chr17:67172023-67172422	360
ABCA10-5	GTGTTGGCTGAGCGCATCAT	ABCA10	ENSG00000154263	chr17:67224963-67225362	53
ABCA1-1	GGCCGCCCACGACACATCTA	ABCA1	ENSG00000165029	chr9:107690619-107691018	51
ABCA1-2	GTCCCTAGATGTGTCGTGGG	ABCA1	ENSG00000165029	chr9:107690619-107691018	52
ABCA1-3	GAGTTGGGGGGAGGTGGGTG	ABCA1	ENSG00000165029	chr9:107690619-107691018	73
ABCA1-4	GTGGGGGTGGAGGGTACAGC	ABCA1	ENSG00000165029	chr9:107690619-107691018	95
ABCA1-5	GGGGAAGGGGACGCAGACCG	ABCA1	ENSG00000165029	chr9:107690619-107691018	128
ABCA1-6	GACGTGGACTAGAGAGTCTG	ABCA1	ENSG00000165029	chr9:107690619-107691018	204
ABCA1-7	GACTCTCTAGTCCACGTTCC	ABCA1	ENSG00000165029	chr9:107690619-107691018	210
ABCA12-1	GCATGGAGAGTAGGAGGTGT	ABCA12	ENSG00000144452	chr2:216003252-216003651	108
ABCA12-2	GTGTTCTCTAAGGTGTGGAT	ABCA12	ENSG00000144452	chr2:216003252-216003651	140
ABCA12-3	GGAGAACATGTCACCTGCAC	ABCA12	ENSG00000144452	chr2:216003252-216003651	155
ABCA12-4	GCCTGTGACGCATCCAGTGC	ABCA12	ENSG00000144452	chr2:216003252-216003651	167
ABCA12-5	GATGCGTCACAGGGACTAGG	ABCA12	ENSG00000144452	chr2:216003252-216003651	177
ABCA12-6	GAGTCCTACTGGCCTTGCAA	ABCA12	ENSG00000144452	chr2:216003252-216003651	204
ABCA12-7	GTAGAGCAGACACTGTGTGC	ABCA12	ENSG00000144452	chr2:216003252-216003651	251
ABCA12-8	GACAGTGTCTGCTCTAGCAG	ABCA12	ENSG00000144452	chr2:216003252-216003651	258
ABCA13-1	GGGAAGCCAGCCTGTAAGGA	ABCA13	ENSG00000179869	ENST00000435803	52
ABCA13-2	GAAGCACCATCCTTACAGGC	ABCA13	ENSG00000179869	ENST00000435803	57
ABCA13-3	GATCTGCTGGGCTCAAGTGA	ABCA13	ENSG00000179869	ENST00000435803	81
ABCA13-4	GGTGATGCAAGAGAGATTAC	ABCA13	ENSG00000179869	ENST00000435803	137
ABCA13-5	GAGCAGATGCCGAACAAGAG	ABCA13	ENSG00000179869	ENST00000435803	186
ABCA13-6	GATTACAGAAAGCTGCCTTC	ABCA13	ENSG00000179869	ENST00000435803	251
ABCA13-7	GTGCCCGAGAAAGTCCCTGA	ABCA13	ENSG00000179869	ENST00000435803	265
ABCA13-8	GCATACACACATACACAGAG	ABCA13	ENSG00000179869	ENST00000435803	285
ABCA13-9	GGTGGGTTCTCGGAAAGGGA	ABCA13	ENSG00000179869	ENST00000435803	310
ABCA2-1	GGGGGTCTCGGATTCGATGT	ABCA2	ENSG00000107331	chr9:139922841-139923240	141
ABCA2-2	GTCTATGTGCGCCCTGACAC	ABCA2	ENSG00000107331	chr9:139923469-139923868	124
ABCA2-3	GTGGGAGGAGTGGGGAGCTG	ABCA2	ENSG00000107331	chr9:139923469-139923868	180
ABCA2-4	GGGTCACCTTCCTGCTGCAA	ABCA2	ENSG00000107331	chr9:139923469-139923868	205
ABCA2-5	GCACATCGAATCCGAGACCC	ABCA2	ENSG00000107331	chr9:139922841-139923240	143
ABCA2-6	GCTTAGCCTTCGTAGGCCGG	ABCA2	ENSG00000107331	chr9:139922841-139923240	165
ABCA2-7	GAGGGTCCCCCGGCCTACGA	ABCA2	ENSG00000107331	chr9:139922841-139923240	170
ABCA2-8	GCGCTGCGCTCTTCTCCCAG	ABCA2	ENSG00000107331	chr9:139922841-139923240	196
ABCA2-9	GGGCGCAGCCGGATGCCTCT	ABCA2	ENSG00000107331	chr9:139922841-139923240	210
ABCA2-10	GCTCTGCAGAGTCGCCAGCG	ABCA2	ENSG00000107331	chr9:139922841-139923240	234
ABCA2-11	GCAGGGGGGAAACTGAGTCT	ABCA2	ENSG00000107331	chr9:139923469-139923868	72
ABCA2-12	GCTGTGTGGTGTCCAGTGTC	ABCA2	ENSG00000107331	chr9:139923469-139923868	113
ABCA3-1	GCCTGCATGTCGCCCATGCC	ABCA3	ENSG00000167972	chr16:2390848-2391247	75
ABCA3-2	GAGCGCCCTCTGCCGGGCAT	ABCA3	ENSG00000167972	chr16:2390848-2391247	86
ABCA3-3	GCAGCCACCCTGCGAGTACG	ABCA3	ENSG00000167972	chr16:2390848-2391247	128
ABCA3-4	GGAACCGCGTACTCGCAGGG	ABCA3	ENSG00000167972	chr16:2390848-2391247	131
ABCA3-5	GGCCCGCGCCTATGTCCAGC	ABCA3	ENSG00000167972	chr16:2390848-2391247	195
ABCA3-6	GCCCTGCTGGACATAGGCGC	ABCA3	ENSG00000167972	chr16:2390848-2391247	196
ABCA3-7	GACACCCGGAAACTCGACTT	ABCA3	ENSG00000167972	chr16:2390848-2391247	308
ABCA4-1	GAAGGGAGCCAACACAGTGT	ABCA4	ENSG00000198691	chr1:94586789-94587188	52
ABCA4-2	GAGAACCCTAAAGACACAAG	ABCA4	ENSG00000198691	chr1:94586789-94587188	88
ABCA4-3	GCTGGGCACCAGGGAAATTG	ABCA4	ENSG00000198691	chr1:94586789-94587188	110
ABCA4-4	GATGGGAAACCAAGACCCTC	ABCA4	ENSG00000198691	chr1:94586789-94587188	143
ABCA4-5	GGGAGAGTGCCTGAGGGTCT	ABCA4	ENSG00000198691	chr1:94586789-94587188	151
ABCA4-6	GTCCATGAGAGGGGTTCCTG	ABCA4	ENSG00000198691	chr1:94586789-94587188	173
ABCA4-7	GCCCTCAGGAACCCCTCTCA	ABCA4	ENSG00000198691	chr1:94586789-94587188	174
ABCA5-1	GTACTCCTACGGAGGAGAGA	ABCA5	ENSG00000154265	chr17:67265116-67265515	330
ABCA5-2	GGCCCCTGAGCCACTAGAGT	ABCA5	ENSG00000154265	chr17:67323486-67323885	80
ABCA5-3	GGCCTCGTGGCTCTTCCCCA	ABCA5	ENSG00000154265	chr17:67323486-67323885	102
ABCA5-4	GGCCCTGGGGAAGAGCCACG	ABCA5	ENSG00000154265	chr17:67323486-67323885	103
ABCA5-5	GCCCCGCAGAACCCAGGCGT	ABCA5	ENSG00000154265	chr17:67323486-67323885	127
ABCA5-6	GCGTGCCTCCAGAAAGAGCG	ABCA5	ENSG00000154265	chr17:67323486-67323885	155
ABCA5-7	GCCACGGCCTCGTGTCTCAG	ABCA5	ENSG00000154265	chr17:67323486-67323885	185
ABCA5-8	GCCACTGAGACACGAGGCCG	ABCA5	ENSG00000154265	chr17:67323486-67323885	185
ABCA6-1	GCCTTATCCCTGTAGTTGAA	ABCA6	ENSG00000154262	chr17:67138133-67138532	101
ABCA6-2	GAGGGGGAAAACGGTAAACA	ABCA6	ENSG00000154262	chr17:67138133-67138532	120
ABCA6-3	GAGCAATCCATAGTACGCCT	ABCA6	ENSG00000154262	chr17:67138133-67138532	372
ABCA6-4	GCACTTAGCCTTTCAACTAC	ABCA6	ENSG00000154262	chr17:67138133-67138532	94
ABCA6-5	GAGAAATGATGAGACCAAGA	ABCA6	ENSG00000154262	chr17:67138133-67138532	161
ABCA6-6	GCTAAGTTAGCAGAGTATTC	ABCA6	ENSG00000154262	chr17:67138133-67138532	323
ABCA7-1	GGAGGAGACGGGATCACAGA	ABCA7	ENSG00000064687	chr19:1039603-1040002	56
ABCA7-2	GTCGGTCCCTGGAGGATTAG	ABCA7	ENSG00000064687	chr19:1040702-1041101	91
ABCA7-3	GTGAGGCTTGGGGTGGAGCC	ABCA7	ENSG00000064687	chr19:1040702-1041101	136
ABCA7-4	GCTCCACCCCAAGCCTCACC	ABCA7	ENSG00000064687	chr19:1040702-1041101	141
ABCA7-5	GGGACCTGGAAGAGGCTTCC	ABCA7	ENSG00000064687	chr19:1040702-1041101	158
ABCA7-6	GTGACCCCCAGCCTCCTGCC	ABCA7	ENSG00000064687	chr19:1040702-1041101	180
ABCA7-7	GTAAGAAACCCGGCTAGGCG	ABCA7	ENSG00000064687	chr19:1039603-1040002	79
ABCA7-8	GTGATGCAGCAAGAGCCGCG	ABCA7	ENSG00000064687	chr19:1039603-1040002	107
ABCA7-9	GGCTCTTGCTGCATCACCGT	ABCA7	ENSG00000064687	chr19:1039603-1040002	114
ABCA7-10	GCGGGCACTCCGCCACCCTA	ABCA7	ENSG00000064687	chr19:1039603-1040002	129
ABCA7-11	GACAACGTGGGGAGGCAGCC	ABCA7	ENSG00000064687	chr19:1039603-1040002	205
ABCA7-12	GCCTCCCCACGTTGTATAAC	ABCA7	ENSG00000064687	chr19:1039603-1040002	213
ABCA7-13	GTCTGAGCAGGGCTGACAGC	ABCA7	ENSG00000064687	chr19:1040702-1041101	54
ABCA7-14	GGATCATCCTCTAATCCTCC	ABCA7	ENSG00000064687	chr19:1040702-1041101	85
ABCA8-1	GTTAAGCAGACTAGAGCTCT	ABCA8	ENSG00000141338	chr17:66951634-66952033	203
ABCA8-2	GAAATGAAGCTGGGAAGCAG	ABCA8	ENSG00000141338	chr17:66951634-66952033	260
ABCA8-3	GCCTATAATATGATATAGCC	ABCA8	ENSG00000141338	chr17:66951634-66952033	68
ABCA8-4	GGTATTAGCCACAATAATCT	ABCA8	ENSG00000141338	chr17:66951634-66952033	110
ABCA8-5	GATCCGTGGGTCAAATAAAT	ABCA8	ENSG00000141338	chr17:66951634-66952033	303
ABCA8-6	GAAGAAAATCTTCAGACACT	ABCA8	ENSG00000141338	chr17:66951634-66952033	347
ABCA9-1	GAGAAAGGCTAGATTCTCCT	ABCA9	ENSG00000154258	chr17:67057306-67057705	69
ABCA9-2	GGGGGTCAACTCTCCCATTA	ABCA9	ENSG00000154258	chr17:67057306-67057705	113
ABCA9-3	GGCTCTACTCTTCTCTGGAT	ABCA9	ENSG00000154258	chr17:67057306-67057705	168
ABCA9-4	GATTAGGAACTATCAAACCA	ABCA9	ENSG00000154258	chr17:67057306-67057705	53
ABCA9-5	GAATGAAACTGAGATGCAGA	ABCA9	ENSG00000154258	chr17:67057306-67057705	376
ABCB10-1	GAGCTGCAGTCCCCGGAGTG	ABCB10	ENSG00000135776	chr1:229694550-229694949	107
ABCB10-2	GAGGGTGGCTTGCAAGGTCC	ABCB10	ENSG00000135776	chr1:229694550-229694949	130
ABCB10-3	GGTTGGGGGCGCTGCAGGGA	ABCB10	ENSG00000135776	chr1:229694550-229694949	179
ABCB10-4	GCAGGCGCAGCCGTGCTCCT	ABCB10	ENSG00000135776	chr1:229694550-229694949	254
ABCB10-5	GCACGGCTGCGCCTGCGTAC	ABCB10	ENSG00000135776	chr1:229694550-229694949	262
ABCB10-6	GAAGTTCAGACCAGAGGGGA	ABCB10	ENSG00000135776	chr1:229694550-229694949	309
ABCB10-7	GCGCAGACGCGACCACACGA	ABCB10	ENSG00000135776	chr1:229694550-229694949	377
ABCB10-8	GGGCACAAAGATGGGGCGGG	ABCB10	ENSG00000135776	chr1:229694550-229694949	401
ABCB10-9	GCAGCGTGCTGGATACGGCG	ABCB10	ENSG00000135776	chr1:229694550-229694949	424
ABCB1-1	GTAAGCCATGTAACTCTTCG	ABCB1	ENSG00000085563	chr7:87342712-87343111	200
ABCB1-2	GTGGCTAAACTTCTCAACTC	ABCB1	ENSG00000085563	chr7:87342712-87343111	248
ABCB1-3	GGATAAGTTTGGGTGGAGGA	ABCB1	ENSG00000085563	chr7:87342712-87343111	53
ABCB1-4	GAAAACCTCGAAGAGTTACA	ABCB1	ENSG00000085563	chr7:87342712-87343111	196
ABCB1-5	GTGAGAAGTTTAGCCAGAAT	ABCB1	ENSG00000085563	chr7:87342712-87343111	255
ABCB1-6	GTACTTCACTTCTCATTTGA	ABCB1	ENSG00000085563	chr7:87342712-87343111	354
ABCB11-1	GGCATCTGGATCCTGCAACC	ABCB11	ENSG00000073734	ENST00000263817	55
ABCB11-2	GTTGGAAAATCCCTGGTTGC	ABCB11	ENSG00000073734	ENST00000263817	65
ABCB11-3	GAGCAAGAGCCCTGGAATTC	ABCB11	ENSG00000073734	ENST00000263817	202
ABCB11-4	GTGAATTCCAGGGCTCTTGC	ABCB11	ENSG00000073734	ENST00000263817	204
ABCB11-5	GGAGGCAAATTGAGCAGAGT	ABCB11	ENSG00000073734	ENST00000263817	227
ABCB11-6	GGGAAATTGCTGATTCACCT	ABCB11	ENSG00000073734	ENST00000263817	254
ABCB11-7	GGGCCTGTTGACACCCTCAG	ABCB11	ENSG00000073734	ENST00000263817	278
ABCB11-8	GACCCTCTGAGGGTGTCAAC	ABCB11	ENSG00000073734	ENST00000263817	280
ABCB11-9	GTATGTCACTGAACTGTGCT	ABCB11	ENSG00000073734	ENST00000263817	352
ABCB4-1	GAGCCTGCCGCTCTTGCCGC	ABCB4	ENSG00000005471	chr7:87105156-87105555	73
ABCB4-2	GCGACCCGCCAGAACCAGCC	ABCB4	ENSG00000005471	chr7:87105156-87105555	126
ABCB4-3	GCCTGCGACCGGGCTGGTTC	ABCB4	ENSG00000005471	chr7:87105156-87105555	133
ABCB4-4	GGCAGGATAAGACCGAGATC	ABCB4	ENSG00000005471	chr7:87105156-87105555	150
ABCB4-5	GCGAGGCTCCAGCCTGATCT	ABCB4	ENSG00000005471	chr7:87105156-87105555	161
ABCB4-6	GCCGAGAAAGCCTCGCCTGA	ABCB4	ENSG00000005471	chr7:87105156-87105555	187
ABCB4-7	GTCATCTGCAGGGGCTTGGG	ABCB4	ENSG00000005471	chr7:87105156-87105555	210
ABCB5-1	GTGACCATGTATAAACCCCA	ABCB5	ENSG00000004846	chr7:20686454-20686853	67
ABCB5-2	GGGGGTCACCCAACAAGGAG	ABCB5	ENSG00000004846	chr7:20686454-20686853	100
ABCB5-3	GGAAAAGAATCCCTCAAGCT	ABCB5	ENSG00000004846	chr7:20686454-20686853	264
ABCB5-4	GGTAAGAGCTCCTAGCTTGA	ABCB5	ENSG00000004846	chr7:20686454-20686853	273
ABCB5-5	GTTATGTGTGGCTGGGTATC	ABCB5	ENSG00000004846	chr7:20686454-20686853	332
ABCB5-6	GCCCAGCCACACATAAATTG	ABCB5	ENSG00000004846	chr7:20686454-20686853	339
ABCB5-7	GAGATGAGTCTGTCTTAAAA	ABCB5	ENSG00000004846	chr7:20686454-20686853	224
ABCB6-1	GCCGGCTTGGTCACGTGCCC	ABCB6	ENSG00000115657	chr2:220083813-220084212	59
ABCB6-2	GCCTGGGCACGTGACCAAGC	ABCB6	ENSG00000115657	chr2:220083813-220084212	59
ABCB6-3	GTCTGACGACCAGGCCGAGC	ABCB6	ENSG00000115657	chr2:220083813-220084212	89
ABCB6-4	GCCTCCACGGAATCGTGGCT	ABCB6	ENSG00000115657	chr2:220083813-220084212	114
ABCB6-5	GAACAGACCTCACGGAATCC	ABCB6	ENSG00000115657	chr2:220083813-220084212	143
ABCB6-6	GCCCGAGCCAGGATTCCGTG	ABCB6	ENSG00000115657	chr2:220083813-220084212	149
ABCB6-7	GGGCAGGACACAGACCTCCA	ABCB6	ENSG00000115657	chr2:220083813-220084212	170
ABCB7-1	GGGGGAGCGTGACATTGAGT	ABCB7	ENSG00000131269	ENST00000253577	60
ABCB7-2	GGAGTTGCCAGATGAAATAC	ABCB7	ENSG00000131269	ENST00000253577	209
ABCB7-3	GCTTACACAACCGGGAATAT	ABCB7	ENSG00000131269	ENST00000253577	259
ABCB7-4	GGCCCTGGGAAAACAAGAAG	ABCB7	ENSG00000131269	ENST00000253577	375
ABCB7-5	GGACACTGGCGGACTGAATT	ABCB7	ENSG00000131269	ENST00000253577	414
ABCB7-6	GAGTATTATGAGAGACAAGA	ABCB7	ENSG00000131269	ENST00000253577	94
ABCB7-7	GAGTGTTACTCCAATATTCC	ABCB7	ENSG00000131269	ENST00000253577	250
ABCB8-1	GGCGGAGCCGAGCAGGAAGT	ABCB8	ENSG00000197150	chr7:150725011-150725410	90
ABCB8-2	GGTGAAACTGCTATTGCCGG	ABCB8	ENSG00000197150	chr7:150725245-150725644	114
ABCB8-3	GTAGAGCCCTCAGTGGGATG	ABCB8	ENSG00000197150	chr7:150725245-150725644	136
ABCB8-4	GGGGTTGTCGGGATGGGGGC	ABCB8	ENSG00000197150	chr7:150725245-150725644	166
ABCB8-5	GCGACAACCCCCTCGCGCCT	ABCB8	ENSG00000197150	chr7:150725245-150725644	179
ABCB8-6	GCAATCACCGCCAAGGCGCG	ABCB8	ENSG00000197150	chr7:150725245-150725644	188
ABCB8-7	GGCCAGGCCCACTTCCTGCT	ABCB8	ENSG00000197150	chr7:150725011-150725410	96
ABCB8-8	GCGGAGCCCACAGGAGCACC	ABCB8	ENSG00000197150	chr7:150725011-150725410	123
ABCB8-9	GGCTCCGGGTGACGTCCAAA	ABCB8	ENSG00000197150	chr7:150725011-150725410	139
ABCB8-10	GCCAGTCGGGCCACACCCTT	ABCB8	ENSG00000197150	chr7:150725011-150725410	153
ABCB8-11	GCGACTGGCCCTCCAAGCTA	ABCB8	ENSG00000197150	chr7:150725011-150725410	168
ABCB8-12	GGGATACTCCATAGCTTGGA	ABCB8	ENSG00000197150	chr7:150725011-150725410	175
ABCB8-13	GTTCGGGTCGGGATTCGGGG	ABCB8	ENSG00000197150	chr7:150725245-150725644	55
ABCB8-14	GATGCACCAGCATGCTGACG	ABCB8	ENSG00000197150	chr7:150725245-150725644	81
ABCB9-1	GAGGGGGCTGGCGAAGCCTC	ABCB9	ENSG00000150967	chr12:123451157-123451556	56
ABCB9-2	GAGGCGAGCAGCAGCTGCGC	ABCB9	ENSG00000150967	chr12:123459853-123460252	95
ABCB9-3	GACGACAGCGGCCACTCACC	ABCB9	ENSG00000150967	chr12:123459853-123460252	125
ABCB9-4	GGTGGCCGCTGTCGTCCCTA	ABCB9	ENSG00000150967	chr12:123459853-123460252	133
ABCB9-5	GCTCTGCCCACTGCTCCGTA	ABCB9	ENSG00000150967	chr12:123459853-123460252	147
ABCB9-6	GAGTGGGCAGAGAGGGGTAG	ABCB9	ENSG00000150967	chr12:123459853-123460252	158
ABCB9-7	GGTGAGCAGGTGGCCAGCTG	ABCB9	ENSG00000150967	chr12:123451157-123451556	105
ABCB9-8	GCTGGCCACCTGCTCACCTG	ABCB9	ENSG00000150967	chr12:123451157-123451556	111
ABCB9-9	GCTGGTTGGCCAGATGTGGG	ABCB9	ENSG00000150967	chr12:123451157-123451556	139
ABCB9-10	GCTCCCACATCTGGCCAACC	ABCB9	ENSG00000150967	chr12:123451157-123451556	140
ABCB9-11	GGGCCAGCACGCAGTGTGGA	ABCB9	ENSG00000150967	chr12:123451157-123451556	162
ABCB9-12	GCTGCGTGCTGGCCTCCACC	ABCB9	ENSG00000150967	chr12:123451157-123451556	171
ABCB9-13	GACTTGTACGTGGCGCGCTA	ABCB9	ENSG00000150967	chr12:123459853-123460252	55
ABCB9-14	GGCGCAGCTGCTGCTCGCCT	ABCB9	ENSG00000150967	chr12:123459853-123460252	92
ABCC10-1	GTGTGGCCTGACTTGCGTTA	ABCC10	ENSG00000124574	chr6:43394787-43395186	53
ABCC10-2	GTGAAGAAGCTGCTGTGCAC	ABCC10	ENSG00000124574	chr6:43395095-43395494	109
ABCC10-3	GATTCCGATATCCTGAGAAC	ABCC10	ENSG00000124574	chr6:43395095-43395494	131
ABCC10-4	GACACCAGTTCTCAGGATAT	ABCC10	ENSG00000124574	chr6:43395095-43395494	134
ABCC10-5	GCTAGGTGGGGTGCCAGCCG	ABCC10	ENSG00000124574	chr6:43395095-43395494	201
ABCC10-6	GTGGCACCCCACCTAGAGGT	ABCC10	ENSG00000124574	chr6:43395095-43395494	208
ABCC10-7	GTGGATCCTTAACGCAAGTC	ABCC10	ENSG00000124574	chr6:43394787-43395186	58
ABCC10-8	GATGACGTTGCACTAAGGGA	ABCC10	ENSG00000124574	chr6:43394787-43395186	81
ABCC10-9	GAGCGAATACTCCACGTGAG	ABCC10	ENSG00000124574	chr6:43394787-43395186	109
ABCC10-10	GTCCCCACCTCTTCAAGAAA	ABCC10	ENSG00000124574	chr6:43394787-43395186	174
ABCC10-11	GCAGAGACTACGGGCGCGCA	ABCC10	ENSG00000124574	chr6:43394787-43395186	224
ABCC10-12	GGCCCGTAGTCTCTGCGCGC	ABCC10	ENSG00000124574	chr6:43394787-43395186	232
ABCC10-13	GACGGGAGGGGAAAAACAGA	ABCC10	ENSG00000124574	chr6:43395095-43395494	54
ABCC10-14	GGGTTCCGGATGCCTGGGGG	ABCC10	ENSG00000124574	chr6:43395095-43395494	80
ABCC1-1	GCCCCACCCCAGATCCTCCA	ABCC1	ENSG00000103222	chr16:16042935-16043334	87
ABCC1-2	GGGGTGGGCCTAAGCCTTGG	ABCC1	ENSG00000103222	chr16:16042935-16043334	100
ABCC1-3	GAGGCGAGCCAACGCTCCCC	ABCC1	ENSG00000103222	chr16:16042935-16043334	135
ABCC1-4	GGGAGCGTTGGCTCGCCTTC	ABCC1	ENSG00000103222	chr16:16042935-16043334	140
ABCC1-5	GCAAAGATCCCAGGCGCTTC	ABCC1	ENSG00000103222	chr16:16042935-16043334	158
ABCC1-6	GAAAGTGGTCGCAGGGTGTG	ABCC1	ENSG00000103222	chr16:16042935-16043334	183
ABCC1-7	GCAGGGGAAAATAACGTGAA	ABCC1	ENSG00000103222	chr16:16042935-16043334	236
ABCC11-1	GGCACACTAACGTGCAGAAA	ABCC11	ENSG00000121270	chr16:48281406-48281805	74
ABCC11-2	GTGTCCTGCAGTATAGAACT	ABCC11	ENSG00000121270	chr16:48281406-48281805	142
ABCC11-3	GCAGCCAAGTTCTATACTGC	ABCC11	ENSG00000121270	chr16:48281406-48281805	145
ABCC11-4	GGAAAAATGCAGGGTGCCCT	ABCC11	ENSG00000121270	chr16:48281406-48281805	176
ABCC11-5	GAGAAAACAATGGGTCACTC	ABCC11	ENSG00000121270	Multiple	227
ABCC11-6	GCTGAGAAGTCGGCACTATG	ABCC11	ENSG00000121270	Multiple	363
ABCC11-7	GCTTCTCAGTCTCCCTCACC	ABCC11	ENSG00000121270	Multiple	377
ABCC11-8	GAAACATAGGCCAGGCATGG	ABCC11	ENSG00000121270	chr16:48281580-48281979	298
ABCC12-1	GGGCGCTTGGCTGGGAAGGC	ABCC12	ENSG00000140798	chr16:48125250-48125649	51
ABCC12-2	GCACATCCTTGTAGAAGAGA	ABCC12	ENSG00000140798	chr16:48190030-48190429	113
ABCC12-3	GTAGAATGACGGTTGGAGAG	ABCC12	ENSG00000140798	chr16:48190030-48190429	143
ABCC12-4	GTCTACAGACGAGAAGCCCA	ABCC12	ENSG00000140798	chr16:48190030-48190429	161
ABCC12-5	GACAGAAGCCTGTCCACGAC	ABCC12	ENSG00000140798	chr16:48190030-48190429	184
ABCC12-6	GGGGGCTGAGACCAGCACCC	ABCC12	ENSG00000140798	chr16:48190030-48190429	209
ABCC12-7	GAAAGGCAAAACACCCGAAC	ABCC12	ENSG00000140798	chr16:48125250-48125649	89
ABCC12-8	GCTCACCATCTGGAGTGCCA	ABCC12	ENSG00000140798	chr16:48125250-48125649	155
ABCC12-9	GGTGATCAAGTGGTTCTGTG	ABCC12	ENSG00000140798	chr16:48125250-48125649	185
ABCC12-10	GGAATTCCCACCACTCAAAG	ABCC12	ENSG00000140798	chr16:48125250-48125649	210
ABCC12-11	GAGCAGTTCTGCAGCTCCCA	ABCC12	ENSG00000140798	chr16:48125250-48125649	233
ABCC12-12	GCTGGGAGCTGCAGAACTGC	ABCC12	ENSG00000140798	chr16:48125250-48125649	235
ABCC12-13	GTGCATGAAAGCACTGTGCA	ABCC12	ENSG00000140798	chr16:48190030-48190429	67
ABCC12-14	GGTGACAGCCAGGGAAGGGC	ABCC12	ENSG00000140798	chr16:48190030-48190429	89
ABCC2-1	GGGTGAGTCTCCCTGTCCCT	ABCC2	ENSG00000023839	chr10:101541990-101542389	51
ABCC2-2	GCCAGTTCCCAAAGTACAAG	ABCC2	ENSG00000023839	chr10:101541990-101542389	71
ABCC2-3	GAGGAGTGGCCATACATAAA	ABCC2	ENSG00000023839	chr10:101541990-101542389	100
ABCC2-4	GTGAAAGATGTCAACAGAGC	ABCC2	ENSG00000023839	chr10:101541990-101542389	128
ABCC2-5	GCAAAGGGCAGCATCAGTAG	ABCC2	ENSG00000023839	chr10:101541990-101542389	202
ABCC2-6	GTTGTGGGTCATATGTCCTT	ABCC2	ENSG00000023839	chr10:101541990-101542389	183
ABCC2-7	GAGCGAAACTGCACATTTAG	ABCC2	ENSG00000023839	chr10:101541990-101542389	232
ABCC3-1	GGATGTCTCTCTAAATACCG	ABCC3	ENSG00000108846	chr17:48711639-48712038	60
ABCC3-2	GCAAGTAGGTGAAGAAACAG	ABCC3	ENSG00000108846	chr17:48739014-48739413	183
ABCC3-3	GCTTGGGAGGTCAACGAATT	ABCC3	ENSG00000108846	chr17:48739014-48739413	210
ABCC3-4	GCGTTGACCTCCCAAGCCAG	ABCC3	ENSG00000108846	chr17:48739014-48739413	217
ABCC3-5	GTGCAGCAGGAAGCACCCAC	ABCC3	ENSG00000108846	chr17:48739014-48739413	232
ABCC3-6	GGTGCTTCCTGCTGCATCCC	ABCC3	ENSG00000108846	chr17:48739014-48739413	239
ABCC3-7	GACTCCTGGACTGTTAGCCT	ABCC3	ENSG00000108846	chr17:48711639-48712038	76
ABCC3-8	GGTGTATCCCAGTTCCCCCT	ABCC3	ENSG00000108846	chr17:48711639-48712038	109
ABCC3-9	GCCACTCCCGAACAAGTCCG	ABCC3	ENSG00000108846	chr17:48711639-48712038	139
ABCC3-10	GGGCCGATGAGTCATTGAGT	ABCC3	ENSG00000108846	chr17:48711639-48712038	161
ABCC3-11	GCCCCTACTCAATGACTCAT	ABCC3	ENSG00000108846	chr17:48711639-48712038	163
ABCC3-12	GAGAAGGTCACGTTCCTCTC	ABCC3	ENSG00000108846	chr17:48711639-48712038	235
ABCC3-13	GACAGAGAGAGGGAGAGCTA	ABCC3	ENSG00000108846	chr17:48739014-48739413	63
ABCC3-14	GGGCAACGAGAGGGAGGGGC	ABCC3	ENSG00000108846	chr17:48739014-48739413	88
ABCC4-1	GGCGAAGCTGGCGACGCCAA	ABCC4	ENSG00000125257	chr13:95953791-95954190	138
ABCC4-2	GCGTAGCTCTGGGCTCCCTT	ABCC4	ENSG00000125257	chr13:95953791-95954190	153
ABCC4-3	GGAGCCCAGAGCTACGCCCA	ABCC4	ENSG00000125257	chr13:95953791-95954190	160
ABCC4-4	GCCTCTCCATCCAGCGGCGC	ABCC4	ENSG00000125257	chr13:95953791-95954190	197
ABCC4-5	GGAGAGGGTAGCAGAGCGCG	ABCC4	ENSG00000125257	chr13:95953791-95954190	213
ABCC4-6	GACGTGGGCACCTCCGGACC	ABCC4	ENSG00000125257	chr13:95953791-95954190	243
ABCC4-7	GCTGTGTCGGCGCCTAGACT	ABCC4	ENSG00000125257	chr13:95953791-95954190	301
ABCC5-1	GGGATCGGGATGAGCGGGCA	ABCC5	ENSG00000114770	chr3:183735339-183735738	77
ABCC5-2	GGTGTGCGAACACAGGGCCA	ABCC5	ENSG00000114770	chr3:183735904-183736303	119
ABCC5-3	GAGAGCAGTCCCACCCTGCG	ABCC5	ENSG00000114770	chr3:183735904-183736303	157
ABCC5-4	GCTACACGGCCACGCAGGGT	ABCC5	ENSG00000114770	chr3:183735904-183736303	165
ABCC5-5	GCTGCCAGAAAAGATCGTGA	ABCC5	ENSG00000114770	chr3:183735904-183736303	187
ABCC5-6	GCTCTCAACGGGTTAGACGC	ABCC5	ENSG00000114770	chr3:183735904-183736303	218
ABCC5-7	GCGACCCCGTCACCAGACCC	ABCC5	ENSG00000114770	chr3:183735339-183735738	121
ABCC5-8	GAGCCCGGGGTCTGGTGACG	ABCC5	ENSG00000114770	chr3:183735339-183735738	124
ABCC5-9	GTCACAGGCCTAGGAGGCGG	ABCC5	ENSG00000114770	chr3:183735339-183735738	145
ABCC5-10	GTCTCCTGCCGCCGCCTCCT	ABCC5	ENSG00000114770	chr3:183735339-183735738	152
ABCC5-11	GACGGCGTATGGCCTCCCCC	ABCC5	ENSG00000114770	chr3:183735339-183735738	174
ABCC5-12	GATTCCAGACAGTCTCGCAG	ABCC5	ENSG00000114770	chr3:183735904-183736303	51
ABCC5-13	GGTTCCCTGGGGGAGGCAGC	ABCC5	ENSG00000114770	chr3:183735904-183736303	88
ABCC6-1	GGCACACGTTAGTAACAAGG	ABCC6	ENSG00000091262	ENST00000205557	54
ABCC6-2	GTCCTGATGAGAGAACTGAA	ABCC6	ENSG00000091262	ENST00000205557	79
ABCC6-3	GATGAACTCCTGGAAATTGC	ABCC6	ENSG00000091262	ENST00000205557	100
ABCC6-4	GGTTCCGGGACCCCCCAACC	ABCC6	ENSG00000091262	ENST00000205557	204
ABCC6-5	GCAGGCGAGGTGGGGGATGG	ABCC6	ENSG00000091262	ENST00000205557	257
ABCC6-6	GCCGGCTGGGATTCGAGCTC	ABCC6	ENSG00000091262	ENST00000205557	341
ABCC6-7	GTCCTGCCGGAGAAGAGGCG	ABCC6	ENSG00000091262	ENST00000205557	387
ABCC6-8	GAGTCTCTGGGCAGACTGCT	ABCC6	ENSG00000091262	ENST00000205557	415
ABCC8-1	GCGCCTCCACATCTGGAAGG	ABCC8	ENSG00000006071	chr11:17498550-17498949	51
ABCC8-2	GGCGTGCTCCCAGATGTTGC	ABCC8	ENSG00000006071	chr11:17498550-17498949	72
ABCC8-3	GAGCCACCCCGGCAACATCT	ABCC8	ENSG00000006071	chr11:17498550-17498949	79
ABCC8-4	GCCCTGATGCACGCGTGCGC	ABCC8	ENSG00000006071	chr11:17498550-17498949	110
ABCC8-5	GCCAGCGCACGCGTGCATCA	ABCC8	ENSG00000006071	chr11:17498550-17498949	110
ABCC8-6	GGGGGAAAGGCAGGCTAAGA	ABCC8	ENSG00000006071	chr11:17498550-17498949	138
ABCC8-7	GGAGTGGGGTGTGGGCACAC	ABCC8	ENSG00000006071	chr11:17498550-17498949	161
ABCC9-1	GCGGCTGAGAAGCAGGAAAC	ABCC9	ENSG00000069431	chr12:22094268-22094667	55
ABCC9-2	GCCTTCGATAGCGCGGCGGC	ABCC9	ENSG00000069431	chr12:22094437-22094836	356
ABCC9-3	GAGTGAGACGCTGATTCCCA	ABCC9	ENSG00000069431	chr12:22094437-22094836	403
ABCC9-4	GAGCAGAGCAGGGATGGGGA	ABCC9	ENSG00000069431	chr12:22094268-22094667	112
ABCC9-5	GACCCGACTCCGGAGAATCA	ABCC9	ENSG00000069431	Multiple	233
ABCC9-6	GAAGGGGTGCTTACAGAGCA	ABCC9	ENSG00000069431	Multiple	305
ABCC9-7	GCCAAATCCGCTTCCTTACG	ABCC9	ENSG00000069431	Multiple	333
ABCC9-8	GGCACTCATAACCCAGCAGT	ABCC9	ENSG00000069431	Multiple	417
ABCC9-9	GGAGTGCACGAATGTCTCAC	ABCC9	ENSG00000069431	chr12:22094437-22094836	264
ABCC9-10	GCTAGGTCGCCGGGGAAAAG	ABCC9	ENSG00000069431	chr12:22094437-22094836	312
ABCC9-11	GCCAGCCGCCGCGCTATCGA	ABCC9	ENSG00000069431	chr12:22094437-22094836	356
ABCD1-1	GCCACCCTGTTCTCGCCCCT	ABCD1	ENSG00000101986	chrX:152989824-152990223	71
ABCD1-2	GGGGCGAGAACGGGAGGTGG	ABCD1	ENSG00000101986	chrX:152989824-152990223	108
ABCD1-3	GACCTCCCGTTCTCGCCCCT	ABCD1	ENSG00000101986	chrX:152989824-152990223	113
ABCD1-4	GCGTCTCTGTGGTGCGGGAG	ABCD1	ENSG00000101986	chrX:152989824-152990223	140
ABCD1-5	GCTCCCGCACCACAGAGACG	ABCD1	ENSG00000101986	chrX:152989824-152990223	143
ABCD1-6	GGCCGCGCGGACTAGAGAAG	ABCD1	ENSG00000101986	chrX:152989824-152990223	169
ABCD1-7	GGCCGCTTCTCTAGTCCGCG	ABCD1	ENSG00000101986	chrX:152989824-152990223	170
ABCD2-1	GGGAAGCTGCGAGGATTCCA	ABCD2	ENSG00000173208	chr12:40013686-40014085	53
ABCD2-2	GGTCGAATCAGGCCATCTGC	ABCD2	ENSG00000173208	chr12:40013686-40014085	166
ABCD2-3	GAACAGAAGAGCAAGCAGAA	ABCD2	ENSG00000173208	chr12:40013686-40014085	292
ABCD2-4	GCCTTTGAACCTTGAAAATG	ABCD2	ENSG00000173208	chr12:40013686-40014085	74
ABCD2-5	GATTACATCCTTCCTTAAAC	ABCD2	ENSG00000173208	chr12:40013686-40014085	110
ABCD2-6	GATTTCCAAGCGAACAAAAC	ABCD2	ENSG00000173208	chr12:40013686-40014085	317
ABCD2-7	GTATATTCTGAAACTTCTGC	ABCD2	ENSG00000173208	chr12:40013686-40014085	375
ABCD3-1	GGGAACTGTTCCGCCCACGG	ABCD3	ENSG00000117528	chr1:94883434-94883833	55
ABCD3-2	GCCGTGGGCGGAACAGTTCC	ABCD3	ENSG00000117528	chr1:94883434-94883833	58
ABCD3-3	GTTCAGGGTCTCCGGAAACG	ABCD3	ENSG00000117528	chr1:94883434-94883833	107
ABCD3-4	GGTTGCTACTCAGCCCTGCG	ABCD3	ENSG00000117528	chr1:94883434-94883833	141
ABCD3-5	GGCAGCACTGACGCCTCGCA	ABCD3	ENSG00000117528	chr1:94883434-94883833	153
ABCD3-6	GGGAGGGTAGGGGTGAGGCA	ABCD3	ENSG00000117528	chr1:94883434-94883833	175
ABCD3-7	GACTCTTCGCGCGCACACCC	ABCD3	ENSG00000117528	chr1:94883434-94883833	198
ABCD4-1	GTCCAAAGTGCTGGGATTAC	ABCD4	ENSG00000119688	chr14:74769860-74770259	184
ABCD4-2	GAGGCGCTCGCCACCATCCC	ABCD4	ENSG00000119688	chr14:74769860-74770259	300
ABCD4-3	GGGATGGTGGCGAGCGCCTG	ABCD4	ENSG00000119688	chr14:74769860-74770259	304
ABCD4-4	GAGATCATGCTGGCTTCTCT	ABCD4	ENSG00000119688	chr14:74769860-74770259	116
ABCD4-5	GGTAACCCACCGGGCCCGGC	ABCD4	ENSG00000119688	chr14:74769860-74770259	161
ABCD4-6	GAGGCTGGTCTTGAATTCCT	ABCD4	ENSG00000119688	chr14:74769860-74770259	232
ABCD4-7	GAAAAGACAAAAGCATTAGC	ABCD4	ENSG00000119688	chr14:74769860-74770259	282
ABCG1-1	GACCAGGACCCCTGAAGTGC	ABCG1	ENSG00000160179	chr21:43638728-43639127	61
ABCG1-2	GAGCGCACTGGGGACTGGGG	ABCG1	ENSG00000160179	chr21:43639432-43639831	108
ABCG1-3	GCCCAGTCCCCAGTGCGCTC	ABCG1	ENSG00000160179	chr21:43639432-43639831	112
ABCG1-4	GCCCCCGCCCAGAAGCCATC	ABCG1	ENSG00000160179	chr21:43639432-43639831	152
ABCG1-5	GCCTGATGGCTTCTGGGCGG	ABCG1	ENSG00000160179	chr21:43639432-43639831	152
ABCG1-6	GGCCCTACAAGTTGGACCGA	ABCG1	ENSG00000160179	chr21:43639432-43639831	180
ABCG1-7	GACCTGCACTTCAGGGGTCC	ABCG1	ENSG00000160179	chr21:43638728-43639127	62
ABCG1-8	GGGTTCCCATGCCGCCTGCG	ABCG1	ENSG00000160179	chr21:43638728-43639127	107
ABCG1-9	GTGGGAACCCCCTGCCACCC	ABCG1	ENSG00000160179	chr21:43638728-43639127	121
ABCG1-10	GACCCCGGGTCCCGAACTCG	ABCG1	ENSG00000160179	chr21:43638728-43639127	145
ABCG1-11	GGGGGACACCGGACAGACGC	ABCG1	ENSG00000160179	chr21:43638728-43639127	194
ABCG1-12	GGGGAACCCCGGCGTCTGTC	ABCG1	ENSG00000160179	chr21:43638728-43639127	201
ABCG1-13	GAAGAGGGGACTTGAAGAAG	ABCG1	ENSG00000160179	chr21:43639432-43639831	64
ABCG1-14	GTCAAGTCCCCTCTTCCCTC	ABCG1	ENSG00000160179	chr21:43639432-43639831	72
ABCG2-1	GTGGTACCACCGCCCTCCCT	ABCG2	ENSG00000118777	chr4:89080165-89080564	97
ABCG2-2	GGCCCACCAGAAATCTAAAG	ABCG2	ENSG00000118777	chr4:89152589-89152988	366
ABCG2-3	GTCACCCTGCCGTGACACGC	ABCG2	ENSG00000118777	chr4:89080165-89080564	127
ABCG2-4	GGTCCCTGCGTGTCACGGCA	ABCG2	ENSG00000118777	chr4:89080165-89080564	130
ABCG2-5	GAGCCAAACACTCCCGCCTC	ABCG2	ENSG00000118777	chr4:89080165-89080564	153
ABCG2-6	GGATCAGCCCAATGAGCGCC	ABCG2	ENSG00000118777	chr4:89080165-89080564	216
ABCG2-7	GGTACCTCGTCTGACCTAGC	ABCG2	ENSG00000118777	chr4:89080165-89080564	239
ABCG2-8	GAACCCAGCTAGGTCAGACG	ABCG2	ENSG00000118777	chr4:89080165-89080564	242
ABCG2-9	GTGCTGTCATCAGAATTCCG	ABCG2	ENSG00000118777	chr4:89152589-89152988	108
ABCG2-10	GAGAAGGCAGGGCCTGTGAG	ABCG2	ENSG00000118777	chr4:89152589-89152988	251
ABCG4-1	GGACTGGGGGTTGATGGCAA	ABCG4	ENSG00000172350	chr11:119019223-119019622	54
ABCG4-2	GACACCCGCTTCCCAGAGCC	ABCG4	ENSG00000172350	chr11:119019464-119019863	92
ABCG4-3	GGGACCAGGCTCTGGGAAGC	ABCG4	ENSG00000172350	chr11:119019464-119019863	95
ABCG4-4	GGCTGTGTCCTCCGAGCCCG	ABCG4	ENSG00000172350	chr11:119019464-119019863	122
ABCG4-5	GCCTACCAGCTACTGCTCGC	ABCG4	ENSG00000172350	chr11:119019464-119019863	158
ABCG4-6	GCCGGCGAGCAGTAGCTGGT	ABCG4	ENSG00000172350	chr11:119019464-119019863	158
ABCG4-7	GTTCCTCACTGCCTCCAAGT	ABCG4	ENSG00000172350	chr11:119019223-119019622	77
ABCG4-8	GACTTGGAGGCAGTGAGGAA	ABCG4	ENSG00000172350	chr11:119019223-119019622	80
ABCG4-9	GAGAGCTGGAGTCACTCCGT	ABCG4	ENSG00000172350	chr11:119019223-119019622	102
ABCG4-10	GTTCCAGGGACTTGTCCCCA	ABCG4	ENSG00000172350	chr11:119019223-119019622	117
ABCG4-11	GTGTTGGGGGTGGGGGAAAG	ABCG4	ENSG00000172350	chr11:119019223-119019622	156
ABCG4-12	GGGTCGCGCCCTGACTCTGC	ABCG4	ENSG00000172350	chr11:119019464-119019863	63
ABCG4-13	GGCACAGCCCAGCAGAGTCA	ABCG4	ENSG00000172350	chr11:119019464-119019863	70
ABCG5-1	GACCCAGCTGCTGCCTGCCA	ABCG5	ENSG00000138075	chr2:44066105-44066504	76
ABCG5-2	GTCTAAGAGAGCTGCAGCCC	ABCG5	ENSG00000138075	chr2:44066105-44066504	97
ABCG5-3	GCCCACAGGTCTGTGACCCT	ABCG5	ENSG00000138075	chr2:44066105-44066504	113
ABCG5-4	GCACAGACCTGTGGGCCCCA	ABCG5	ENSG00000138075	chr2:44066105-44066504	121
ABCG5-5	GTGCCGCCTTCCCGGCCATG	ABCG5	ENSG00000138075	chr2:44066105-44066504	135
ABCG5-6	GGGAAGGCGGCAGAGGAGAG	ABCG5	ENSG00000138075	chr2:44066105-44066504	146
ABCG8-1	GACACCTCGGCCTCCTGCCC	ABCG8	ENSG00000143921	ENST00000272286	56
ABCG8-2	GCTCTCCCAGCATTCCTTGC	ABCG8	ENSG00000143921	ENST00000272286	84
ABCG8-3	GCTTGCCAGCAAGGAATGCT	ABCG8	ENSG00000143921	ENST00000272286	88
ABCG8-4	GTCTGCCCACTGTCAAGATA	ABCG8	ENSG00000143921	ENST00000272286	131
ABCG8-5	GGCGTCCTTATCTTGACAGT	ABCG8	ENSG00000143921	ENST00000272286	135
ABCG8-6	GCAGGACTGGGACTTGGCCA	ABCG8	ENSG00000143921	ENST00000272286	187
ABCG8-7	GTCCCAGTCCTGCTGTCCCA	ABCG8	ENSG00000143921	ENST00000272286	198
ABHD1-1	GAGGGCGGGAGGCCATTCGC	ABHD1	ENSG00000143994	chr2:27346180-27346579	58
ABHD1-2	GGCGGAGGGGAAGAAGGCAG	ABHD1	ENSG00000143994	chr2:27346180-27346579	80
ABHD1-3	GCTGTGCAGCCCGAGACAAG	ABHD1	ENSG00000143994	chr2:27346180-27346579	111
ABHD1-4	GGGGGGAGGCCGCTTGTCTC	ABHD1	ENSG00000143994	chr2:27346180-27346579	119
ABHD1-5	GCCTCCCCCAGCTGCCATCT	ABHD1	ENSG00000143994	chr2:27346180-27346579	133
ABHD1-6	GGAGATGCCCCGCACCAAGA	ABHD1	ENSG00000143994	chr2:27346180-27346579	146
ABHD1-7	GGCTCCCTTAAACTCTTCCC	ABHD1	ENSG00000143994	chr2:27346180-27346579	170
ABHD12-1	GCACCTCCTCTCTAGTTCCA	ABHD12	ENSG00000100997	chr20:25371558-25371957	68
ABHD12-2	GCTCTGTACCCACCCAACAG	ABHD12	ENSG00000100997	chr20:25320486-25320885	100
ABHD12-3	GGCTTGACGGGCCTGGAAAA	ABHD12	ENSG00000100997	chr20:25320486-25320885	123
ABHD12-4	GGGGTCATGAGACCCTGGGC	ABHD12	ENSG00000100997	chr20:25320486-25320885	152
ABHD12-5	GAAGAACTCTGGAGCTGGAG	ABHD12	ENSG00000100997	chr20:25320486-25320885	184
ABHD12-6	GTCTCAAATTCCTTGGTCTC	ABHD12	ENSG00000100997	chr20:25320486-25320885	252
ABHD12-7	GGCGCTCCTTGGAACTAGAG	ABHD12	ENSG00000100997	chr20:25371558-25371957	73
ABHD12-8	GGGGTGGCGCCAGGGATGCT	ABHD12	ENSG00000100997	chr20:25371558-25371957	98
ABHD12-9	GCGCCCACCCTCCCACAAAA	ABHD12	ENSG00000100997	chr20:25371558-25371957	124
ABHD12-10	GAGGGTGGGCGAAGCTGCAG	ABHD12	ENSG00000100997	chr20:25371558-25371957	136
ABHD12-11	GCATCTGCAGGGCAGGGCTC	ABHD12	ENSG00000100997	chr20:25371558-25371957	163
ABHD12-12	GCACAGCTGCAGCCTGCGGA	ABHD12	ENSG00000100997	chr20:25371558-25371957	188
ABHD12-13	GTCGCCCACGCGTAAATGCA	ABHD12	ENSG00000100997	chr20:25320486-25320885	74
ABHD12-14	GCTGTTGGGTGGGTACAGAG	ABHD12	ENSG00000100997	chr20:25320486-25320885	97
ABHD13-1	GGTGCTCGGAGGAGGGTGGA	ABHD13	ENSG00000139826	chr13:108870228-108870627	52
ABHD13-2	GCCACCCTCCTCCGAGCACC	ABHD13	ENSG00000139826	chr13:108870228-108870627	56
ABHD13-3	GCCCTCCAGTTCCGTACCCG	ABHD13	ENSG00000139826	chr13:108870228-108870627	81
ABHD13-4	GCCTCGGGTACGGAACTGGA	ABHD13	ENSG00000139826	chr13:108870228-108870627	81
ABHD13-5	GCGGCACCTCTTCACCACGG	ABHD13	ENSG00000139826	chr13:108870228-108870627	103
ABHD13-6	GCTCCGTGGTGAAGAGGTGC	ABHD13	ENSG00000139826	chr13:108870228-108870627	104
ABHD13-7	GGTGGACTCCCGAGCTCATC	ABHD13	ENSG00000139826	chr13:108870228-108870627	127
ABHD14A-1	GCGTCCAGGCTGGAGTGCAG	ABHD14A	ENSG00000248487	chr3:52007201-52007600	58
ABHD14A-2	GCAGGAGTTCCGGACCAGCT	ABHD14A	ENSG00000248487	chr3:52007201-52007600	221
ABHD14A-3	GCATGTTGGCCGAGCTGGTC	ABHD14A	ENSG00000248487	chr3:52007201-52007600	229
ABHD14A-4	GAGGCGTGAGCCACCGTGCA	ABHD14A	ENSG00000248487	chr3:52007201-52007600	288
ABHD14A-5	GCAGGAGATCGAGACCACCC	ABHD14A	ENSG00000248487	chr3:52007201-52007600	355
ABHD14A-6	GTTCGCCGTGTTAGCCAGGG	ABHD14A	ENSG00000248487	chr3:52007201-52007600	368
ABHD14A-7	GAGGCACGCGCCACCACGCC	ABHD14A	ENSG00000248487	chr3:52007201-52007600	428
ABHD15-1	GTGGCCAACACCGCTCTCCC	ABHD15	ENSG00000168792	chr17:27894280-27894679	63
ABHD15-2	GTGTTGGCCATGGAGACGTG	ABHD15	ENSG00000168792	chr17:27894280-27894679	76
ABHD15-3	GAGACTGGAGGCCGAGGCTT	ABHD15	ENSG00000168792	chr17:27894280-27894679	98
ABHD15-4	GCAGTCGGGTCCCCAAGCCT	ABHD15	ENSG00000168792	chr17:27894280-27894679	108
ABHD15-5	GGCCGATGAAAAGAAGCAGA	ABHD15	ENSG00000168792	chr17:27894280-27894679	174
ABHD15-6	GGGTGAGTAAGTCGCAGCTC	ABHD15	ENSG00000168792	chr17:27894280-27894679	200
ABHD16A-1	GGCAGACTCTAGAGCGACAG	ABHD16A	ENSG00000204427	chr6:31671322-31671721	59
ABHD16A-2	GCCGCTGCTCTTCCAGCAGC	ABHD16A	ENSG00000204427	chr6:31670951-31671350	173
ABHD16A-3	GGGGGGGATCACTTGAGGCA	ABHD16A	ENSG00000235676	NM_021160	84
ABHD16A-4	GGCCTGTAGTCCTAGCACTT	ABHD16A	ENSG00000204427	chr6:31671322-31671721	235
ABHD16A-5	GGAGGCGGGGGGATCACTTG	ABHD16A	ENSG00000204427	chr6:31671322-31671721	263
ABHD16A-6	GGACTGCCGTTGGCGTCTCA	ABHD16A	ENSG00000204427	chr6:31670951-31671350	51
ABHD16A-7	GAGCGTCCCTGAGACGCCAA	ABHD16A	ENSG00000204427	chr6:31670951-31671350	56
ABHD16A-8	GAGGGACTCTGAAAGGGCCC	ABHD16A	ENSG00000204427	chr6:31670951-31671350	80
ABHD16A-9	GCGGCTCTACAAAATCTACC	ABHD16A	ENSG00000204427	chr6:31670951-31671350	104
ABHD16A-10	GAGCTGCTGAGCTGCGTCCT	ABHD16A	ENSG00000204427	chr6:31670951-31671350	130
ABHD16A-11	GCAGCTCAGCAGCTTCGCCA	ABHD16A	ENSG00000204427	chr6:31670951-31671350	139
ABHD2-1	GGGGCTCAGAGGAATGAGGT	ABHD2	ENSG00000140526	chr15:89630882-89631281	53
ABHD2-2	GGGGAGAGCTCCTCAGCAAT	ABHD2	ENSG00000140526	chr15:89631154-89631553	118
ABHD2-3	GCCAGTAGCGTCTGGGTCCC	ABHD2	ENSG00000140526	chr15:89631154-89631553	160
ABHD2-4	GACCCAGACGCTACTGGATA	ABHD2	ENSG00000140526	chr15:89631154-89631553	166
ABHD2-5	GGGTAAGGTCAGCTGTCGAC	ABHD2	ENSG00000140526	chr15:89631154-89631553	305
ABHD2-6	GTCAGAGGAATGAGGTCGGC	ABHD2	ENSG00000140526	chr15:89631154-89631553	329
ABHD2-7	GCAGCTGCTGGTAGCTCAGC	ABHD2	ENSG00000140526	Multiple	84
ABHD2-8	GGTGAGTCAGTCAGTCGGCC	ABHD2	ENSG00000140526	Multiple	119
ABHD2-9	GCGTGAGTCACCGAACCCGA	ABHD2	ENSG00000140526	chr15:89630882-89631281	203
ABHD2-10	GGGAAAAGATGTGGAGGCAG	ABHD2	ENSG00000140526	chr15:89630882-89631281	228
ABHD2-11	GCTATGGCCTCTTCCAGCTC	ABHD2	ENSG00000140526	chr15:89630882-89631281	251
ABHD2-12	GCCCCGTCCGGAGCTGGAAG	ABHD2	ENSG00000140526	chr15:89630882-89631281	257
ABHD2-13	GGAACAGCTTCGCTGATCAA	ABHD2	ENSG00000140526	chr15:89631154-89631553	71
ABHD2-14	GGCGAAGCTGTTCCTCAGAG	ABHD2	ENSG00000140526	chr15:89631154-89631553	81
ABHD3-1	GTGTGGTCGGGAGTAGGCAG	ABHD3	ENSG00000158201	chr18:19284702-19285101	61
ABHD3-2	GCGCCCACTGCGACCTAGCT	ABHD3	ENSG00000158201	chr18:19284867-19285266	112
ABHD3-3	GCGATGGGGATCCCCAAGGG	ABHD3	ENSG00000158201	chr18:19284867-19285266	132
ABHD3-4	GAGCTCTCGGCCCACCCTTG	ABHD3	ENSG00000158201	chr18:19284867-19285266	142
ABHD3-5	GGCTGACGGATCGGCAGCGC	ABHD3	ENSG00000158201	chr18:19284867-19285266	161
ABHD3-6	GGACCACAGTGTCTCCTGCC	ABHD3	ENSG00000158201	chr18:19284702-19285101	76
ABHD3-7	GGGAGCGCGGCTTCCGACAA	ABHD3	ENSG00000158201	chr18:19284702-19285101	99
ABHD3-8	GTCTCGGGCTACGCCTCCCT	ABHD3	ENSG00000158201	chr18:19284702-19285101	135
ABHD3-9	GCCCCCACTGCCAGCCACTC	ABHD3	ENSG00000158201	chr18:19284702-19285101	196
ABHD3-10	GCTTCTGGAAGGTTCCTGAG	ABHD3	ENSG00000158201	chr18:19284702-19285101	209
ABHD3-11	GAGAAGCGCGGTTCCAAGAC	ABHD3	ENSG00000158201	Multiple	226
ABHD3-12	GTTGGAACCGCGCTTCTGGA	ABHD3	ENSG00000158201	chr18:19284867-19285266	55
ABHD3-13	GTCTCCCAGCTAGGTCGCAG	ABHD3	ENSG00000158201	chr18:19284867-19285266	109
ABHD6-1	GAGAATTCGGGCCGGGGATG	ABHD6	ENSG00000163686	chr3:58222734-58223133	56
ABHD6-2	GTGCCTCACAGCGTTAAACC	ABHD6	ENSG00000163686	chr3:58223052-58223451	131
ABHD6-3	GGACGCTAACTGTACCCTCC	ABHD6	ENSG00000163686	chr3:58223052-58223451	148
ABHD6-4	GGTCTCGCACAACCCAACGC	ABHD6	ENSG00000163686	chr3:58223052-58223451	167
ABHD6-5	GGGAGACAGTTGCCGGCGTT	ABHD6	ENSG00000163686	chr3:58223052-58223451	178
ABHD6-6	GTCCTAGCACCCGAAAGCCA	ABHD6	ENSG00000163686	chr3:58223052-58223451	197
ABHD6-7	GCAGTAAGTGAAACAGTGCC	ABHD6	ENSG00000163686	chr3:58222734-58223133	79
ABHD6-8	GTGAGCACCTACTGTGTGCC	ABHD6	ENSG00000163686	chr3:58222734-58223133	99
ABHD6-9	GGCCGCGCCAGGCACACAGT	ABHD6	ENSG00000163686	chr3:58222734-58223133	105
ABHD6-10	GAAACCCGCCAAAGTGACTC	ABHD6	ENSG00000163686	chr3:58222734-58223133	135
ABHD6-11	GCTCTGGATCTCTGCCCCGA	ABHD6	ENSG00000163686	chr3:58222734-58223133	163
ABHD6-12	GTTCTCTCTGATGCCCTTCG	ABHD6	ENSG00000163686	chr3:58222734-58223133	176
ABHD6-13	GGGAGCCCCCAAACAGAGCG	ABHD6	ENSG00000163686	chr3:58223052-58223451	79
ABHD6-14	GGCAGCGCGCGGAGGAACTG	ABHD6	ENSG00000163686	chr3:58223052-58223451	112
ABI3BP-1	GAGGCATGAGCCAACGTGCC	ABI3BP	ENSG00000154175	chr3:100556138-100556537	231
ABI3BP-2	GAAGGCAGGTGGATCACCTG	ABI3BP	ENSG00000154175	chr3:100556138-100556537	277
ABI3BP-3	GGGAGTTCAAAAGACCAGCC	ABI3BP	ENSG00000154175	chr3:100556138-100556537	302
ABO-1	GGAACACGGGAGGGGACAGA	ABO	ENSG00000175164	chr9:136150718-136151117	51
ABO-2	GGACCCCTGCTAGGAAGGGA	ABO	ENSG00000175164	chr9:136150718-136151117	101
ABO-3	GCTTGGGGATGCGCGCGAGG	ABO	ENSG00000175164	chr9:136150718-136151117	125
ABO-4	GCTCCTCGCGCGCATCCCCA	ABO	ENSG00000175164	chr9:136150718-136151117	126
ABO-5	GATGCGGGGACAGGGCCCCA	ABO	ENSG00000175164	chr9:136150718-136151117	176
ABO-6	GACGGGGCTTCAGGGGCACC	ABO	ENSG00000175164	chr9:136150718-136151117	220
ABO-7	GCCCTTGACACCCTGTCTCC	ABO	ENSG00000175164	chr9:136150718-136151117	252
AC002365.1-1	GGAGGCTGTCCCAGGTCCCA	AC002365.1	ENSG00000234469	ENST00000445307	107
AC002365.1-2	GTCTTGGCGCTACTCACCCA	AC002365.1	ENSG00000234469	ENST00000445307	129
AC002365.1-3	GATGGGTGAGTAGCGCCAAG	AC002365.1	ENSG00000234469	ENST00000445307	131
AC002365.1-4	GGAGGTGTTGTATTGGAGAA	AC002365.1	ENSG00000234469	ENST00000445307	153
AC002365.1-5	GCTAGACCCTCTAGATCTGC	AC002365.1	ENSG00000234469	ENST00000445307	180
AC002365.1-6	GTCCCACCAGCAGATCTAGA	AC002365.1	ENSG00000234469	ENST00000445307	185
AC002365.1-7	GTTCGGGAAATATCGCGGAG	AC002365.1	ENSG00000234469	ENST00000445307	235
AC005013.1-1	GAAGAGGAGACGGCAGAGGG	AC005013.1	ENSG00000255690	ENST00000539664	56
AC005013.1-2	GTTCTCCGCCTGCGTCCCCG	AC005013.1	ENSG00000255690	ENST00000539664	77
AC005013.1-3	GGAGCGGAGAGCAAACGGGG	AC005013.1	ENSG00000255690	ENST00000539664	123
AC005013.1-4	GTGCTCTCCGCTCGCAGACT	AC005013.1	ENSG00000255690	ENST00000539664	133
AC005013.1-5	GACGCGGGCTGCGTCCGGAA	AC005013.1	ENSG00000255690	ENST00000539664	157
AC005013.1-6	GGCTCCCCGAGCTATTGCAC	AC005013.1	ENSG00000255690	ENST00000539664	179
AC005013.1-7	GGCTCCAGTGCAATAGCTCG	AC005013.1	ENSG00000255690	ENST00000539664	182
AC006538.4-1	GATCTCTGTTGATAGGCAGG	AC006538.4	ENSG00000267001	ENST00000586572	52
AC006538.4-2	GCTGCTGATCCCCTTACCGA	AC006538.4	ENSG00000267001	ENST00000586572	103
AC006538.4-3	GGCAGCGAGGACGCTGAGAG	AC006538.4	ENSG00000267001	ENST00000586572	121
AC006538.4-4	GAAGAGGCTTGGAGGTGGAT	AC006538.4	ENSG00000267001	ENST00000586572	167
AC006538.4-5	GGGTTTCCAGAGCTGTCCAG	AC006538.4	ENSG00000267001	ENST00000586572	214
AC006538.4-6	GGCGAGGAACGGTTCCGGCA	AC006538.4	ENSG00000267001	ENST00000586572	239
AC006538.4-7	GTTTCCTCCCGCTGAGCGGC	AC006538.4	ENSG00000267001	ENST00000586572	299
AC006547.14-1	GCAGGCTGGTCACAAACTCC	AC006547.14	ENSG00000234409	ENST00000439765	90
AC006547.14-2	GAGATGTGTGCAACCATGCC	AC006547.14	ENSG00000234409	ENST00000439765	158
AC006547.14-3	GATCTGTAGTCCTAGCTACT	AC006547.14	ENSG00000234409	ENST00000439765	176
AC006547.14-4	GGGGAGGATTGCCTGAGCCC	AC006547.14	ENSG00000234409	ENST00000439765	209
AC006547.14-5	GGCCTCCAACTCCTGGGCTC	AC006547.14	ENSG00000234409	ENST00000439765	219
AC006547.14-6	GGCTGGAGTGCAGTGGCACA	AC006547.14	ENSG00000234409	ENST00000439765	253
AC006547.14-7	GTTTCAGATATTGAGGTAAG	AC006547.14	ENSG00000234409	ENST00000439765	57
AC007040.11-1	GGCCTGTCTCCGCCACTAGA	AC007040.11	ENSG00000258881	ENST00000606025	152
AC007040.11-2	GCCCATCTAGTGGCGGAGAC	AC007040.11	ENSG00000258881	ENST00000606025	153
AC007040.11-3	GCCTGAGGGGCACCTGGAAC	AC007040.11	ENSG00000258881	ENST00000606025	196
AC007040.11-4	GCCCTCAGGAACCCTCCCAG	AC007040.11	ENSG00000258881	ENST00000606025	210
AC007040.11-5	GAAATGCATCCAGCGCCTAG	AC007040.11	ENSG00000258881	ENST00000606025	238
AC007040.11-6	GCTGCACCTCACCCCTTGCC	AC007040.11	ENSG00000258881	ENST00000606025	272
AC007040.11-7	GTGAGGTGCAGGCGATACAA	AC007040.11	ENSG00000258881	ENST00000606025	284
AC012313.1-1	GCTCTCCTCCCAGGTCCATC	AC012313.1	ENSG00000269855	ENST00000601382	51
AC012313.1-2	GCGGATGGACCTGGGAGGAG	AC012313.1	ENSG00000269855	ENST00000601382	52
AC012313.1-3	GGGTCAGGCAGGGAAGGAGG	AC012313.1	ENSG00000269855	ENST00000601382	75
AC012313.1-4	GTGGTCTCAGAACCCGCTCC	AC012313.1	ENSG00000269855	ENST00000601382	102
AC012313.1-5	GAGCGGGTTCTGAGACCAGC	AC012313.1	ENSG00000269855	ENST00000601382	107
AC012313.1-6	GATGGGGTGCTCTGTACTGG	AC012313.1	ENSG00000269855	ENST00000601382	168
AC024592.12-1	GGCCCGTCCCAGTCTGAGCC	AC024592.12	ENSG00000267740	ENST00000586349	77
AC024592.12-2	GGAGGGGCCGGGCTCAGACT	AC024592.12	ENSG00000267740	ENST00000586349	83
AC024592.12-3	GAGGCGGGGACTATCTACTA	AC024592.12	ENSG00000267740	ENST00000586349	105
AC024592.12-4	GCTCTAGTAGTCCCTAACCT	AC024592.12	ENSG00000267740	ENST00000586349	125
AC024592.12-5	GCTCAGGGAGTCCTAGGTTA	AC024592.12	ENSG00000267740	ENST00000586349	135
AC024592.12-6	GGGGCGGGACTCCAGTTGAT	AC024592.12	ENSG00000267740	ENST00000586349	59
AC024592.12-7	GGTCCTCAGTTTCACCCTCT	AC024592.12	ENSG00000267740	ENST00000586349	194
AC092653.5-1	GAGCCAGAAAAAGGAAACAG	AC092653.5	ENSG00000204872	ENST00000377712	56
AC092653.5-2	GGGTGGGTAGTTCATCTATC	AC092653.5	ENSG00000204872	ENST00000377712	85
AC092653.5-3	GAGGTTAAGTGACATGCCCA	AC092653.5	ENSG00000204872	ENST00000377712	203
AC092653.5-4	GTCACACAGCTAGAAAGGCA	AC092653.5	ENSG00000204872	ENST00000377712	225
AC092653.5-5	GAAAGACCTGCATTGGAATC	AC092653.5	ENSG00000204872	ENST00000377712	249
AC092653.5-6	GTCATGCTACCTTCTCCCAG	AC092653.5	ENSG00000204872	ENST00000377712	272
AC092653.5-7	GGGCCTCTGCCACTGGGAGA	AC092653.5	ENSG00000204872	ENST00000377712	280
AC109829.1-1	GCCTTCCTGCAGCTGTCCAC	AC109829.1	ENSG00000233438	chr2:27759754-27760153	73
AC109829.1-2	GGGAGCCTGTGGACAGCTGC	AC109829.1	ENSG00000233438	chr2:27759754-27760153	77
AC109829.1-3	GACTCTGACAGCCAAAGCTC	AC109829.1	ENSG00000233438	chr2:27759754-27760153	99
AC109829.1-4	GGCAGAACAGGCCACTTGGG	AC109829.1	ENSG00000233438	chr2:27759754-27760153	209
AC109829.1-5	GTGGACTTCCAGGGAGTGAC	AC109829.1	ENSG00000233438	chr2:27759754-27760153	253
AC109829.1-6	GCTCCCTGGAAGTCCAGATA	AC109829.1	ENSG00000233438	chr2:27759754-27760153	260
AC211429.1-1	GGAAAGGAAAGGGTGTATCA	AC211429.1	ENSG00000272391	ENST00000615331	58
AC211429.1-2	GAAACTCCGTTCTAACCCAG	AC211429.1	ENSG00000272391	ENST00000615331	94
AC211429.1-3	GCCTGGAGCCCAAGTCCTCT	AC211429.1	ENSG00000272391	ENST00000615331	108
AC211429.1-4	GGGGCTCCAGGACCCAGTAA	AC211429.1	ENSG00000272391	ENST00000615331	120
AC211429.1-5	GACAAAGGTGAAGTTCAGTC	AC211429.1	ENSG00000272391	ENST00000615331	174
AC211429.1-6	GGCTGCCAAAGCTCATAGCC	AC211429.1	ENSG00000272391	ENST00000615331	204
AC211429.1-7	GCTAAAGGTTAAGAAGCTCC	AC211429.1	ENSG00000272391	ENST00000615331	221
AC244102.1-1	GGGGAGACGGGGCCGCGAAA	AC244102.1	ENSG00000268089	ENST00000598523	61
AC244102.1-2	GCAGAGGTGGGGTGGGAGAG	AC244102.1	ENSG00000268089	ENST00000598523	85
AC244102.1-3	GTGACTACTGGGGCCGGGGA	AC244102.1	ENSG00000268089	ENST00000598523	108
AC244102.1-4	GCCAGCAATCCCGCCTTCCC	AC244102.1	ENSG00000268089	ENST00000598523	120
AC244102.1-5	GCCCCAAAGAGTCGCCTCTA	AC244102.1	ENSG00000268089	ENST00000598523	147
AC244102.1-6	GCAGCGAGGGCAAGGGAAGT	AC244102.1	ENSG00000268089	ENST00000598523	175
AC244102.1-7	GGCTCTCATCTCCGGTATCC	AC244102.1	ENSG00000268089	ENST00000598523	212
AC244517.1-1	GGCCTGACCATATAGCATAT	AC244517.1	ENSG00000272674	ENST00000609684	200
AC244517.1-2	GGCCAATATGCTATATGGTC	AC244517.1	ENSG00000272674	ENST00000609684	201
AC244517.1-3	GCTCACTCTGTCACCCAGCC	AC244517.1	ENSG00000272674	ENST00000609684	309
AC244517.1-4	GTGCCATTGCACTCCAGGCT	AC244517.1	ENSG00000272674	ENST00000609684	321
AC244517.1-5	GCACTGTAGTCTCTGTCTCC	AC244517.1	ENSG00000272674	ENST00000609684	354
AC244517.1-6	GAAGAGGATCCCCTGAGCCC	AC244517.1	ENSG00000272674	ENST00000609684	371
AC244517.1-7	GACAGGTTCGCAATCACACC	AC244517.1	ENSG00000272674	ENST00000609684	420
ACAA1-1	GCCCGCCCAGAAATGCAGAC	ACAA1	ENSG00000060971	chr3:38178834-38179233	82
ACAA1-2	GTCTCCTGCCCGCAGCCAAA	ACAA1	ENSG00000060971	chr3:38178834-38179233	156
ACAA1-3	GGCCAGGACCGCTTACTGCT	ACAA1	ENSG00000060971	chr3:38178834-38179233	189
ACAA1-4	GCCCAAGCAGTAAGCGGTCC	ACAA1	ENSG00000060971	chr3:38178834-38179233	190
ACAA1-5	GGGGCTGGAGATGGAAGCCG	ACAA1	ENSG00000060971	chr3:38178834-38179233	211
ACAA1-6	GGGTAGAGGAATTAGAGCCT	ACAA1	ENSG00000060971	chr3:38178834-38179233	227
ACAA1-7	GAGGGATAGCAGAGCCTCCT	ACAA1	ENSG00000060971	chr3:38178834-38179233	254
ACACB-1	GCCGACCCGCCGCTGAGCTT	ACACB	ENSG00000076555	chr12:109591988-109592387	83
ACACB-2	GACTCTCCCAGGAGTAGCCA	ACACB	ENSG00000076555	chr12:109553901-109554300	92
ACACB-3	GCTTAGCTGTTGAAGCCATG	ACACB	ENSG00000076555	chr12:109553901-109554300	160
ACACB-4	GCCATGTTGTCGTAAGCAGT	ACACB	ENSG00000076555	chr12:109553901-109554300	192
ACACB-5	GTCAAATGACCAACACCTGT	ACACB	ENSG00000076555	chr12:109553901-109554300	259
ACACB-6	GCCCCATTGAAAACCGTGAA	ACACB	ENSG00000076555	chr12:109553901-109554300	290
ACACB-7	GTGATCGCTATCAGGTCACC	ACACB	ENSG00000076555	chr12:109553901-109554300	317
ACACB-8	GCCGAAGCTCAGCGGCGGGT	ACACB	ENSG00000076555	chr12:109591988-109592387	83
ACACB-9	GGGGGAGCAAAGCAGAAGAG	ACACB	ENSG00000076555	chr12:109591988-109592387	142
ACACB-10	GGCTTGAATACACACACGAT	ACACB	ENSG00000076555	chr12:109591988-109592387	202
ACACB-11	GCACCTGTCCCAGGGAGTGG	ACACB	ENSG00000076555	chr12:109591988-109592387	346
ACACB-12	GTGCGTGCTAGAAGCACACT	ACACB	ENSG00000076555	chr12:109591988-109592387	380
ACACB-13	GCTTCAGTAGCGGACCCAGG	ACACB	ENSG00000076555	chr12:109591988-109592387	409
ACACB-14	GTACTGAAGCGAGTGCCTCC	ACACB	ENSG00000076555	chr12:109591988-109592387	423
ACACB-15	GCAAACCACTTGTGCAGCCC	ACACB	ENSG00000076555	chr12:109553901-109554300	76
ACBD4-1	GTGTCCCCGCGTGCAGACCC	ACBD4	ENSG00000181513	chr17:43209468-43209867	93
ACBD4-2	GGCCTTGGCCATCCCGGGCT	ACBD4	ENSG00000181513	chr17:43212515-43212914	98
ACBD4-3	GTGCACATAGTGAAAGGTCG	ACBD4	ENSG00000181513	chr17:43212515-43212914	139
ACBD4-4	GGGATATCAGCGAACAGATG	ACBD4	ENSG00000181513	chr17:43212515-43212914	186
ACBD4-5	GCATCTGTTCGCTGATATCC	ACBD4	ENSG00000181513	chr17:43212515-43212914	189
ACBD4-6	GGGGTTGCCTCGGATCGGCC	ACBD4	ENSG00000181513	chr17:43212515-43212914	211
ACBD4-7	GCCCGCCAAGCCATGCTGTG	ACBD4	ENSG00000181513	chr17:43209468-43209867	130
ACBD4-8	GGCCGCACAGCATGGCTTGG	ACBD4	ENSG00000181513	chr17:43209468-43209867	131
ACBD4-9	GCAGGTCGCAGCCCAAGTCG	ACBD4	ENSG00000181513	chr17:43209468-43209867	201
ACBD4-10	GCACCAAGAGGCCCGGGCTG	ACBD4	ENSG00000181513	chr17:43209468-43209867	266
ACBD4-11	GGAAGAAGATGGGTCAGTGA	ACBD4	ENSG00000181513	chr17:43209468-43209867	293
ACBD4-12	GCAGACTGGGCCTCTGGGAA	ACBD4	ENSG00000181513	chr17:43209468-43209867	341
ACBD4-13	GAGCCCCGCCTGATTGGGAA	ACBD4	ENSG00000181513	chr17:43212515-43212914	57
ACBD4-14	GAGGGTCGGACTTCCCAGCC	ACBD4	ENSG00000181513	chr17:43212515-43212914	86
ACBD5-1	GGGAAAGGGGGCCACAGTCC	ACBD5	ENSG00000107897	chr10:27529880-27530279	61
ACBD5-2	GGAAATGCAACCGGCTAGGA	ACBD5	ENSG00000107897	chr10:27531160-27531559	77
ACBD5-3	GAAGTGTCTTGAGATTGTCG	ACBD5	ENSG00000107897	chr10:27531160-27531559	134
ACBD5-4	GCGGCTTCTCCAGCGCCCTC	ACBD5	ENSG00000107897	chr10:27531160-27531559	168
ACBD5-5	GCAAAGCCTCCGGAGGGCGC	ACBD5	ENSG00000107897	chr10:27531160-27531559	176
ACBD5-6	GCCGCACCAAGCCGGGACTG	ACBD5	ENSG00000107897	chr10:27529880-27530279	71
ACBD5-7	GGGACACATCGGTCCGGCCT	ACBD5	ENSG00000107897	chr10:27529880-27530279	131
ACBD5-8	GCGGACCGATGTGTCCGCTC	ACBD5	ENSG00000107897	chr10:27529880-27530279	138
ACBD5-9	GAGCGCGCACTTCGTCCACC	ACBD5	ENSG00000107897	chr10:27529880-27530279	163
ACBD5-10	GGGGTGGACGAAGTGCGCGC	ACBD5	ENSG00000107897	chr10:27529880-27530279	165
ACBD5-11	GCGCGGTTGGGTTCTGCACC	ACBD5	ENSG00000107897	chr10:27529880-27530279	192
ACBD5-12	GGGATTCCGCCGCACGGCTG	ACBD5	ENSG00000107897	chr10:27531160-27531559	53
ACBD5-13	GGGAATCCCTCCTTCCTAGC	ACBD5	ENSG00000107897	chr10:27531160-27531559	68
ACE-1	GCCCATCTTCTAAAGAGAGG	ACE	ENSG00000159640	chr17:61553923-61554322	167
ACE-2	GCCCTGCTGATGAGCTTGGG	ACE	ENSG00000159640	chr17:61561685-61562084	83
ACE-3	GCTGCCTGGCCCTCCAGGAC	ACE	ENSG00000159640	chr17:61561685-61562084	105
ACE-4	GTACCCTGTCCTGGAGGGCC	ACE	ENSG00000159640	chr17:61561685-61562084	108
ACE-5	GGTACCAGGGCTCAGCTGGT	ACE	ENSG00000159640	chr17:61561685-61562084	127
ACE-6	GGCTCCTACCAGCTGAGCCC	ACE	ENSG00000159640	chr17:61561685-61562084	130
ACE-7	GGGTGTTCCGGCAAACTGCC	ACE	ENSG00000159640	chr17:61553923-61554322	191
ACE-8	GGCTGGGAAGATCGAGCCGG	ACE	ENSG00000159640	chr17:61553923-61554322	269
ACE-9	GTCCCGCCTCCGGAGTGACA	ACE	ENSG00000159640	chr17:61553923-61554322	307
ACE-10	GGGCCCCGGCCTTGTCACTC	ACE	ENSG00000159640	chr17:61553923-61554322	315
ACE-11	GCCTGGTGAAGAAGCCGGCC	ACE	ENSG00000159640	chr17:61553923-61554322	389
ACE-12	GCATGCCTGTCCCCACTCGC	ACE	ENSG00000159640	chr17:61561685-61562084	61
ACE-13	GAGGGCCTGCGAGTGGGGAC	ACE	ENSG00000159640	chr17:61561685-61562084	65
ACE2-1	GTTCCCAGAAACTCTCTACT	ACE2	ENSG00000130234	chrX:15619238-15619637	330
ACE2-2	GAGGAGAGGTAAGGTTCTCT	ACE2	ENSG00000130234	chrX:15619238-15619637	104
ACE2-3	GGAAAGCTGTTAAAGATACA	ACE2	ENSG00000130234	chrX:15619238-15619637	176
ACE2-4	GGGGATCATGAAGATAATGT	ACE2	ENSG00000130234	chrX:15619238-15619637	240
ACER1-1	GCAGCCCTGAGCATAAGCCG	ACER1	ENSG00000167769	chr19:6333741-6334140	54
ACER1-2	GGTCCCACGGCTTATGCTCA	ACER1	ENSG00000167769	chr19:6333741-6334140	57
ACER1-3	GGACTGGCACTGTCCAGGCA	ACER1	ENSG00000167769	chr19:6333741-6334140	76
ACER1-4	GTTCTGCCCCCTGCCCTGCC	ACER1	ENSG00000167769	chr19:6333741-6334140	88
ACER1-5	GCAGGGGGCAGAAGTAGGCA	ACER1	ENSG00000167769	chr19:6333741-6334140	98
ACER1-6	GCCTCCCATCCAGATTACCC	ACER1	ENSG00000167769	chr19:6333741-6334140	126
ACER1-7	GCCTGGGTAATCTGGATGGG	ACER1	ENSG00000167769	chr19:6333741-6334140	126
ACER2-1	GTCTGGAAGAGTCTGGAGCC	ACER2	ENSG00000177076	chr9:19408426-19408825	85
ACER2-2	GCTGGAAGCCACGCCCACCG	ACER2	ENSG00000177076	chr9:19408551-19408950	136
ACER2-3	GCTGGACCCCTCCTCCACGC	ACER2	ENSG00000177076	chr9:19408551-19408950	165
ACER2-4	GTGCCGGGTGCTGGGTAGTC	ACER2	ENSG00000177076	chr9:19408551-19408950	227
ACER2-5	GTTCCAGACTACCCAGCACC	ACER2	ENSG00000177076	Multiple	100
ACER2-6	GTGGCCACCTGCCGGGTGCT	ACER2	ENSG00000177076	chr9:19408426-19408825	110
ACER2-7	GCAGGTGGCCAGGGCCTCGA	ACER2	ENSG00000177076	Multiple	122
ACER2-8	GGGCGTGGGTAGCACCATCG	ACER2	ENSG00000177076	chr9:19408426-19408825	135
ACER2-9	GCCTGCCCACGCCCATCTCC	ACER2	ENSG00000177076	chr9:19408426-19408825	155
ACER2-10	GTGAGCCAGGAGATGGGCGT	ACER2	ENSG00000177076	chr9:19408426-19408825	159
ACER2-11	GGGAGCGCGGGAGGCCAGTT	ACER2	ENSG00000177076	chr9:19408551-19408950	53
ACER2-12	GCTCGTTCGCAGACCCTCCC	ACER2	ENSG00000177076	chr9:19408551-19408950	105
ACER3-1	GTCCGAGTGGGCCTTACACC	ACER3	ENSG00000078124	chr11:76571412-76571811	51
ACER3-2	GTGGTGTAAGGCCCACTCGG	ACER3	ENSG00000078124	chr11:76571412-76571811	53
ACER3-3	GCCCCGCCCCTCTTCACCCT	ACER3	ENSG00000078124	chr11:76571412-76571811	86
ACER3-4	GTGGCGTGTCTGCACCGGCC	ACER3	ENSG00000078124	chr11:76571412-76571811	153
ACER3-5	GCAGACACGCCAATGGCCGT	ACER3	ENSG00000078124	chr11:76571412-76571811	164
ACER3-6	GGTCAGGAACCCCCAACCTA	ACER3	ENSG00000078124	chr11:76571412-76571811	179
ACER3-7	GGGGGTTCCTGACATCCCAG	ACER3	ENSG00000078124	chr11:76571412-76571811	189
ACHE-1	GGGAGAGGCATGTGGGAGTG	ACHE	ENSG00000087085	chr7:100493969-100494368	53
ACHE-2	GACTGCGCTCTGTCGTCGGT	ACHE	ENSG00000087085	chr7:100493642-100494041	103
ACHE-3	GGCGACCCAAAGACCTGCAG	ACHE	ENSG00000087085	chr7:100493642-100494041	132
ACHE-4	GCACCCACGTGACAGACAGA	ACHE	ENSG00000087085	chr7:100493642-100494041	163
ACHE-5	GGTCCGTCTGTCTGTCACGT	ACHE	ENSG00000087085	chr7:100493642-100494041	165
ACHE-6	GTGCGCGTGTCTGTCTCCAC	ACHE	ENSG00000087085	chr7:100493642-100494041	192
ACHE-7	GCAGAGTACCGTCCCCTTAG	ACHE	ENSG00000087085	chr7:100493969-100494368	75
ACHE-8	GACCTGGACCCCTAAGGGGA	ACHE	ENSG00000087085	chr7:100493969-100494368	82
ACHE-9	GGGTGGCACGGGTGCAGAAA	ACHE	ENSG00000087085	chr7:100493969-100494368	101
ACHE-10	GGGACACTCCTGGGGATGAA	ACHE	ENSG00000087085	chr7:100493969-100494368	130
ACHE-11	GATCGCTAGTGGAAATGAGG	ACHE	ENSG00000087085	chr7:100493969-100494368	182
ACHE-12	GCATGGAGACAGGAGACCCC	ACHE	ENSG00000087085	chr7:100493969-100494368	209
ACHE-13	GAGCCGAGACCCGGAGACCC	ACHE	ENSG00000087085	chr7:100493642-100494041	54
ACHE-14	GCTGGCACTGGAGTGCGTCT	ACHE	ENSG00000087085	chr7:100493642-100494041	78
ACKR2-1	GGCTGGGTGGCTAACTGAGA	ACKR2	ENSG00000144648	chr3:42884953-42885352	246
ACKR2-2	GCTCTGTGAGCCACAGAAAC	ACKR2	ENSG00000144648	chr3:42884953-42885352	276
ACKR2-3	GGACCACCCTGCTAGACAGC	ACKR2	ENSG00000144648	chr3:42884953-42885352	304
ACKR2-4	GCCCCTGCTGTCTAGCAGGG	ACKR2	ENSG00000144648	chr3:42884953-42885352	306
ACKR2-5	GGCTTAGATGGAAACAGGCC	ACKR2	ENSG00000144648	chr3:42884953-42885352	351
ACKR2-6	GATGTGTACAATAGACTGCC	ACKR2	ENSG00000144648	chr3:42884953-42885352	414
ACKR2-7	GCTGAGGAAGGCAGATCATG	ACKR2	ENSG00000144648	chr3:42850407-42850806	120
ACKR2-8	GTTCACCACGTTGGCCAGGA	ACKR2	ENSG00000144648	chr3:42850407-42850806	156
ACKR2-9	GAGGTGTGTGCCACCACACC	ACKR2	ENSG00000144648	chr3:42850407-42850806	209
ACKR2-10	GGGCACACACCTGTAGTCCC	ACKR2	ENSG00000144648	chr3:42850407-42850806	220
ACKR2-11	GCTCAGCCTCTCAAGTACCT	ACKR2	ENSG00000144648	chr3:42850407-42850806	236
ACKR2-12	GTGGGCTTGGAATCTGGAAA	ACKR2	ENSG00000144648	chr3:42884953-42885352	77
ACKR2-13	GGACTGGGATCAGGCCAAAC	ACKR2	ENSG00000144648	chr3:42884953-42885352	115
ACKR2-14	GTTGGCTAAATCAGAACACC	ACKR2	ENSG00000144648	chr3:42884953-42885352	206
ACKR3-1	GCAGCTCCTCCTCCCAGGGT	ACKR3	ENSG00000144476	chr2:237475895-237476294	51
ACKR3-2	GCCACCCTGGGAGGAGGAGC	ACKR3	ENSG00000144476	chr2:237475895-237476294	52
ACKR3-3	GCAAGGAGACAGCCAAGTTC	ACKR3	ENSG00000144476	chr2:237475895-237476294	84
ACKR3-4	GCTGAACTTGGCTGTCTCCT	ACKR3	ENSG00000144476	chr2:237475895-237476294	85
ACKR3-5	GCCACCCTGTCCCAGAAAAC	ACKR3	ENSG00000144476	chr2:237475895-237476294	112
ACKR3-6	GAACGAGAGGGTAAGCAAGC	ACKR3	ENSG00000144476	chr2:237475895-237476294	144
ACKR3-7	GAACGAGATTCCATTGCCCT	ACKR3	ENSG00000144476	chr2:237475895-237476294	178
ACKR4-1	GTGGATACAAGATAAAGGCG	ACKR4	ENSG00000129048	ENST00000249887	52
ACKR4-2	GCAGTCAGTAGCTCAGCTGC	ACKR4	ENSG00000129048	ENST00000249887	254
ACKR4-3	GTACTGACTGCTGAACCAGA	ACKR4	ENSG00000129048	ENST00000249887	267
ACKR4-4	GCTCAGGTGGATTCTCCTTC	ACKR4	ENSG00000129048	ENST00000249887	281
ACKR4-5	GAATCCACCTGAGGGCATCT	ACKR4	ENSG00000129048	ENST00000249887	291
ACKR4-6	GACTAAGTGGAAACTATGAA	ACKR4	ENSG00000129048	ENST00000249887	213
ACKR4-7	GATAGTTTCCACTTAGTCAA	ACKR4	ENSG00000129048	ENST00000249887	219
ACMSD-1	GTCTGTAAAAGCCCTCTGCA	ACMSD	ENSG00000153086	chr2:135595618-135596017	271
ACMSD-2	GGCTGCTTCTGAATAGTGCA	ACMSD	ENSG00000153086	chr2:135595618-135596017	330
ACMSD-3	GTCAACACAGTTTGGTAGTC	ACMSD	ENSG00000153086	chr2:135595618-135596017	53
ACMSD-4	GAACTGTACTCAACTGTATG	ACMSD	ENSG00000153086	chr2:135595618-135596017	127
ACMSD-5	GGGATGCTTTGACTTACAGC	ACMSD	ENSG00000153086	chr2:135595618-135596017	163
ACMSD-6	GAGTAAGAAAAGGTGAGTCA	ACMSD	ENSG00000153086	chr2:135595618-135596017	305
ACP1-1	GAGTCCCTGCAGGTGACCCG	ACP1	ENSG00000143727	chr2:264370-264769	62
ACP1-2	GACCCGGGGACCCACCTGTC	ACP1	ENSG00000143727	chr2:263641-264040	114
ACP1-3	GACCCTCCCCTCTCAAGAGC	ACP1	ENSG00000143727	chr2:263641-264040	140
ACP1-4	GCCCAGCTCTTGAGAGGGGA	ACP1	ENSG00000143727	chr2:263641-264040	141
ACP1-5	GGGTGGTGGGAGGAGGAGGA	ACP1	ENSG00000143727	chr2:263641-264040	164
ACP1-6	GGAAAACCGGCGATGCCTCT	ACP1	ENSG00000143727	chr2:263641-264040	186
ACP1-7	GTGGGCCGCCGTTCACCTGC	ACP1	ENSG00000143727	chr2:264370-264769	83
ACP1-8	GCGCCCCTGCAGGTGAACGG	ACP1	ENSG00000143727	chr2:264370-264769	87
ACP1-9	GCCCGCAGCTCCTCCTCCTC	ACP1	ENSG00000143727	chr2:264370-264769	123
ACP1-10	GCCTGGAGGGAGTAGGGCCG	ACP1	ENSG00000143727	chr2:264370-264769	155
ACP1-11	GGCGAGGGGGTGTGTGTGTG	ACP1	ENSG00000143727	chr2:264370-264769	180
ACP1-12	GTTGGCGGGGGGGAGTCACC	ACP1	ENSG00000143727	chr2:264370-264769	211
ACP1-13	GAGGCTGCCCAGGAAGAGGA	ACP1	ENSG00000143727	chr2:263641-264040	54
ACP1-14	GTCCTCTTCCTGGGCAGCCT	ACP1	ENSG00000143727	chr2:263641-264040	57
ACP2-1	GCACGCCGAGAAGGAGCTGG	ACP2	ENSG00000134575	chr11:47270280-47270679	52
ACP2-2	GAGATTACAACGGTGATGGC	ACP2	ENSG00000134575	chr11:47270280-47270679	104
ACP2-3	GATCTATGCAGCAAACAAGC	ACP2	ENSG00000134575	chr11:47270280-47270679	122
ACP2-4	GCTTGCAGGTGCCACCCAGC	ACP2	ENSG00000134575	chr11:47270280-47270679	146
ACP2-5	GGCACCTGCAAGCAGCCGCC	ACP2	ENSG00000134575	chr11:47270280-47270679	157
ACP2-6	GCCTTACGGGTGCGTCCGGG	ACP2	ENSG00000134575	chr11:47270280-47270679	171
ACP2-7	GCACCCGTAAGGACACACGC	ACP2	ENSG00000134575	chr11:47270280-47270679	182
ACPL2-1	GGTGTTGCGGTGCGGCTGGG	ACPL2	ENSG00000155893	chr3:140950164-140950563	75
ACPL2-2	GACCGCGCGGGGTTGCTGAG	ACPL2	ENSG00000155893	chr3:140950164-140950563	102
ACPL2-3	GTCCTCTCAGCAACCCCGCG	ACPL2	ENSG00000155893	chr3:140950164-140950563	103
ACPL2-4	GGCTGTGCTGGGCCTCCCAG	ACPL2	ENSG00000155893	chr3:140950164-140950563	130
ACPL2-5	GTGGGAGGCCCAGCACAGCC	ACPL2	ENSG00000155893	chr3:140950164-140950563	134
ACPL2-6	GGCAGACTGACCAGTCTCTC	ACPL2	ENSG00000155893	chr3:140950164-140950563	152
ACPL2-7	GGGTCAGTCTGCAGAGCCCT	ACPL2	ENSG00000155893	chr3:140950164-140950563	163
ACPL2-8	GATCCTACCTCTCCAACCAA	ACPL2	ENSG00000155893	chr3:140980957-140981356	150
ACPP-1	GCGGGGAAAGCTGTTGATCA	ACPP	ENSG00000014257	chr3:132035712-132036111	94
ACPP-2	GGAGTCTTGCTCTGTCATCC	ACPP	ENSG00000014257	chr3:132035712-132036111	199
ACPP-3	GGTGCCACTGTGCTCCAGCC	ACPP	ENSG00000014257	chr3:132035712-132036111	216
ACPP-4	GACTGCAAACTCCGCCTCCC	ACPP	ENSG00000014257	chr3:132035712-132036111	249
ACPP-5	GCAGTTTCCCCATTTAAGTT	ACPP	ENSG00000014257	chr3:132035712-132036111	56
ACPT-1	GGCTCAGCGTCTGGGCTGGG	ACPT	ENSG00000142513	ENST00000270593	53
ACPT-2	GCTGAGCTCAGCCCACTGTC	ACPT	ENSG00000142513	ENST00000270593	69
ACPT-3	GGGGCTGCGGCCCAGACAGT	ACPT	ENSG00000142513	ENST00000270593	79
ACPT-4	GCTGAGTGCAGGGCTGGGAC	ACPT	ENSG00000142513	ENST00000270593	103
ACPT-5	GTCAGCACCCCCATTATAGC	ACPT	ENSG00000142513	ENST00000270593	121
ACPT-6	GCCAGGGCCTGCTATAATGG	ACPT	ENSG00000142513	ENST00000270593	127
ACPT-7	GTGGGATCTGTGGCCCCTGG	ACPT	ENSG00000142513	ENST00000270593	155
ACSL1-1	GGCAGTCTGGGCGACTCCAG	ACSL1	ENSG00000151726	chr4:185747374-185747773	62
ACSL1-2	GGAAAGAGCAGCAAATGGCC	ACSL1	ENSG00000151726	chr4:185729712-185730111	148
ACSL1-3	GAGCACCACTCCAAACCTGT	ACSL1	ENSG00000151726	chr4:185729712-185730111	172
ACSL1-4	GGTGCTCCTTAACCCTGGCT	ACSL1	ENSG00000151726	chr4:185729712-185730111	198
ACSL1-5	GTTGAACCAAAAGAGCAGTC	ACSL1	ENSG00000151726	chr4:185729712-185730111	259
ACSL1-6	GCCCTAGAGAGAGGGAGGTA	ACSL1	ENSG00000151726	chr4:185729712-185730111	285
ACSL1-7	GGGAGTCGCCCAGACTGCCT	ACSL1	ENSG00000151726	chr4:185747374-185747773	67
ACSL1-8	GTTGGACCGCCTCAGCTCAG	ACSL1	ENSG00000151726	chr4:185747374-185747773	125
ACSL1-9	GCGGGGCCTCTGAGCTGAGG	ACSL1	ENSG00000151726	chr4:185747374-185747773	130
ACSL1-10	GTGAGGGTGCAGGATCCGGA	ACSL1	ENSG00000151726	chr4:185747374-185747773	191
ACSL1-11	GCTCGCAGCAGAATTCTGCC	ACSL1	ENSG00000151726	chr4:185747374-185747773	241
ACSL1-12	GCGGGCAGAATTCTGCTGCG	ACSL1	ENSG00000151726	chr4:185747374-185747773	242
ACSL1-13	GAGCTAGTGAATGACAAAGG	ACSL1	ENSG00000151726	chr4:185729712-185730111	85
ACSL1-14	GCAGAGCTCAGGCTTCAGGG	ACSL1	ENSG00000151726	chr4:185729712-185730111	110
ACSL3-1	GGGGATCTGCGGCAGCGACG	ACSL3	ENSG00000123983	chr2:223725153-223725552	126
ACSL3-2	GGGATCCTGGCGCAGCTGTC	ACSL3	ENSG00000123983	chr2:223725782-223726181	345
ACSL3-3	GGAGGAGCGGCTAGCCCAAT	ACSL3	ENSG00000123983	chr2:223725153-223725552	148
ACSL3-4	GGCAGGAGCTCCGTCCCTCC	ACSL3	ENSG00000123983	chr2:223725153-223725552	174
ACSL3-5	GGGGCCTGGGACCCTGTCGT	ACSL3	ENSG00000123983	chr2:223725782-223726181	139
ACSL3-6	GCTCCCGCCGCTCCCACAAC	ACSL3	ENSG00000123983	chr2:223725782-223726181	222
ACSL3-7	GGCCGCACTCACCGCTACGC	ACSL3	ENSG00000123983	chr2:223725782-223726181	245
ACSL3-8	GAACCCGGACTCCGGCGTAG	ACSL3	ENSG00000123983	chr2:223725782-223726181	255
ACSL3-9	GGTCCGGGTTCCTCCGGCCT	ACSL3	ENSG00000123983	chr2:223725782-223726181	268
ACSL3-10	GAACGCTCTGGGGCTCAGCC	ACSL3	ENSG00000123983	chr2:223725782-223726181	301
ACSL4-1	GCAGCGGGAGCAACAACTTG	ACSL4	ENSG00000068366	chrX:108976733-108977132	74
ACSL4-2	GGCAGCGAGACTGACAGAAG	ACSL4	ENSG00000068366	chrX:108976733-108977132	101
ACSL4-3	GCTTCTGTCAGTCTCGCTGC	ACSL4	ENSG00000068366	chrX:108976733-108977132	104
ACSL4-4	GCTCACTGCTGTTAGGCGCA	ACSL4	ENSG00000068366	chrX:108976733-108977132	151
ACSL4-5	GCTTGCGCCTAACAGCAGTG	ACSL4	ENSG00000068366	chrX:108976733-108977132	152
ACSL4-6	GTGGCCCACGCCCTCACCTG	ACSL4	ENSG00000068366	chrX:108976733-108977132	182
ACSL4-7	GAAGCCGCAGGTGAGGGCGT	ACSL4	ENSG00000068366	chrX:108976733-108977132	185
ACSL5-1	GCCCCTGGCCCTGAGCCCTT	ACSL5	ENSG00000197142	chr10:114134494-114134893	84
ACSL5-2	GTCAGGGCCAGGGGAAGATG	ACSL5	ENSG00000197142	chr10:114134494-114134893	93
ACSL5-3	GGTGTCACTCATGTGCACAG	ACSL5	ENSG00000197142	chr10:114134494-114134893	216
ACSL5-4	GGCACATGAGTGACACCCTC	ACSL5	ENSG00000197142	chr10:114134494-114134893	223
ACSL5-5	GGTTACCCCCTGAAATCCTG	ACSL5	ENSG00000197142	chr10:114134494-114134893	238
ACSL6-1	GGTGTTCACCAGTAGTAACA	ACSL6	ENSG00000164398	chr5:131348037-131348436	56
ACSL6-2	GTAGGAGGTGCACACTCCTG	ACSL6	ENSG00000164398	chr5:131347755-131348154	84
ACSL6-3	GTCAGCGGGCAACAGCCCAC	ACSL6	ENSG00000164398	chr5:131347755-131348154	99
ACSL6-4	GGCTGACACCAACGCCCCCT	ACSL6	ENSG00000164398	chr5:131347755-131348154	116
ACSL6-5	GCTCGGGTCCTAGGGGGCGT	ACSL6	ENSG00000164398	chr5:131347755-131348154	123
ACSL6-6	GTTGCAGAGGTGGCACCCGG	ACSL6	ENSG00000164398	chr5:131347755-131348154	162
ACSL6-7	GCCTGTGACCATGTTACTAC	ACSL6	ENSG00000164398	chr5:131348037-131348436	63
ACSL6-8	GGGCAGCCACATGGAATCAC	ACSL6	ENSG00000164398	chr5:131348037-131348436	83
ACSL6-9	GAGACACCTGTGATTCCATG	ACSL6	ENSG00000164398	chr5:131348037-131348436	88
ACSL6-10	GCTTCGTACACAACTGTATG	ACSL6	ENSG00000164398	chr5:131348037-131348436	127
ACSL6-11	GCCCTCATAGCCACAATAAA	ACSL6	ENSG00000164398	chr5:131348037-131348436	169
ACSL6-12	GGTGGCTGTGTGTGGCTATA	ACSL6	ENSG00000164398	chr5:131348037-131348436	191
ACSL6-13	GTCGAATGGCAGCCGGGTCG	ACSL6	ENSG00000164398	chr5:131347755-131348154	52
ACSL6-14	GAGGACAGGTAACCGCGACC	ACSL6	ENSG00000164398	chr5:131347755-131348154	63
ACTB-1	GAAGGCTGGAAGAGTGCCTC	ACTB	ENSG00000075624	chr7:5567918-5568317	54
ACTB-2	GTGGGACGGCCCCATCCTCT	ACTB	ENSG00000075624	chr7:5602560-5602959	102
ACTB-3	GCGGAGGTTCCGAGAGGATG	ACTB	ENSG00000075624	chr7:5602560-5602959	110
ACTB-4	GCACCCTAAAATCGGTTGCA	ACTB	ENSG00000075624	chr7:5602560-5602959	133
ACTB-5	GGCTGAGTCTGCCCTCAAAA	ACTB	ENSG00000075624	chr7:5602560-5602959	169
ACTB-6	GAAGGCTCTTGGCTTGGAGC	ACTB	ENSG00000075624	chr7:5602560-5602959	196
ACTB-7	GGAGCGGTTCCGCTGCCCTG	ACTB	ENSG00000075624	chr7:5567918-5568317	69
ACTB-8	GCGGAACCGCTCATTGCCAA	ACTB	ENSG00000075624	chr7:5567918-5568317	80
ACTB-9	GACGGCCAGGTCATCACCAT	ACTB	ENSG00000075624	chr7:5567918-5568317	95
ACTB-10	GCAGCTCGTAGCTCTTCTCC	ACTB	ENSG00000075624	chr7:5567918-5568317	121
ACTB-11	GGCTGCTTCCAGCTCCTCCC	ACTB	ENSG00000075624	chr7:5567918-5568317	138
ACTB-12	GGAGGAGCTGGAAGCAGCCG	ACTB	ENSG00000075624	chr7:5567918-5568317	143
ACTB-13	GACAGGCACCAGCGGCGACG	ACTB	ENSG00000075624	chr7:5602560-5602959	54
ACTN1-1	GGGATAGTGCGGTTAGGGCT	ACTN1	ENSG00000072110	chr14:69444472-69444871	55
ACTN1-2	GAGGCGGCCGCCGATCTCTC	ACTN1	ENSG00000072110	chr14:69445107-69445506	75
ACTN1-3	GAGAGCGCCGGAGAGATCGG	ACTN1	ENSG00000072110	chr14:69445107-69445506	81
ACTN1-4	GCGCTCTCCCCTCCGCCTAA	ACTN1	ENSG00000072110	chr14:69445107-69445506	97
ACTN1-5	GTGCTGCCCCTTAGGCGGAG	ACTN1	ENSG00000072110	chr14:69445107-69445506	103
ACTN1-6	GGCTGCCACCGCACGCCATA	ACTN1	ENSG00000072110	chr14:69445107-69445506	179
ACTN1-7	GCCCTAACCGCACTATCCAA	ACTN1	ENSG00000072110	chr14:69444472-69444871	60
ACTN1-8	GCCCCATTCCCAGATCAGCC	ACTN1	ENSG00000072110	chr14:69444472-69444871	114
ACTN1-9	GCCAGGCTGATCTGGGAATG	ACTN1	ENSG00000072110	chr14:69444472-69444871	114
ACTN1-10	GGGGTGGGGAGGGTATGAAA	ACTN1	ENSG00000072110	chr14:69444472-69444871	136
ACTN1-11	GGGAGGGACCGGATGGAAGT	ACTN1	ENSG00000072110	chr14:69444472-69444871	158
ACTN1-12	GCCGGCTGCCCACTTCCATC	ACTN1	ENSG00000072110	chr14:69444472-69444871	165
ACTN1-13	GGTCCTTCTCCAGGCAGATC	ACTN1	ENSG00000072110	chr14:69445107-69445506	53
ACTN1-14	GCTCCGGATCTGCCTGGAGA	ACTN1	ENSG00000072110	chr14:69445107-69445506	55
ACTN4-1	GAAGCTCCGGAGCGCGGCCT	ACTN4	ENSG00000130402	chr19:39137790-39138189	55
ACTN4-2	GCCCAACCTCGGAAGCTCAA	ACTN4	ENSG00000130402	chr19:39217997-39218396	55
ACTN4-3	GGTGGGCAGAGAGGTCGGGG	ACTN4	ENSG00000130402	chr19:39217997-39218396	87
ACTN4-4	GCGACCTCTCTGCCCACAGC	ACTN4	ENSG00000130402	chr19:39217997-39218396	93
ACTN4-5	GGCTGGATGCTACAGAACTG	ACTN4	ENSG00000130402	chr19:39217997-39218396	122
ACTN4-6	GCAAGTCCCAGGACTGGTGG	ACTN4	ENSG00000130402	chr19:39217997-39218396	145
ACTN4-7	GCCGACCCTCCACCAGTCCT	ACTN4	ENSG00000130402	chr19:39217997-39218396	150
ACTN4-8	GGGGGGGTTCTCCTTGCCTT	ACTN4	ENSG00000130402	chr19:39217997-39218396	174
ACTN4-9	GAAGGCCGCGCTCCGGAGCT	ACTN4	ENSG00000130402	chr19:39137790-39138189	57
ACTN4-10	GAGGAAGCGGGACTCTGCGC	ACTN4	ENSG00000130402	chr19:39137790-39138189	81
ACTN4-11	GTGCGCAGAGTCCCGCTTCC	ACTN4	ENSG00000130402	chr19:39137790-39138189	83
ACTN4-12	GCGCGCGCGTCGTTCGCGTA	ACTN4	ENSG00000130402	chr19:39137790-39138189	153
ACTN4-13	GTGGTTCAGGTCCGATGGCG	ACTN4	ENSG00000130402	chr19:39137790-39138189	210
ACTN4-14	GATCGGACCTGAACCAGCTC	ACTN4	ENSG00000130402	chr19:39137790-39138189	217
ACTN4-15	GGTGTCGCTGAATGGGAACC	ACTN4	ENSG00000130402	chr19:39137790-39138189	255
ACTN4-16	GACATAGTCTGGCACAGAAT	ACTN4	ENSG00000130402	chr19:39137790-39138189	302
ACVR1-1	GGACAGCTGTCTGTTACAGA	ACVR1	ENSG00000115170	chr2:158694940-158695339	206
ACVR1-2	GGCCACCCGGGGGAAAGAGC	ACVR1	ENSG00000115170	chr2:158732475-158732874	173
ACVR1-3	GAGGAGGAAGGGGAGGAGGG	ACVR1	ENSG00000115170	chr2:158732475-158732874	223
ACVR1-4	GTAAACTTCCCGAGGCGCAG	ACVR1	ENSG00000115170	chr2:158732475-158732874	251
ACVR1-5	GAAAAGTTCCCCCTGCGCCG	ACVR1	ENSG00000115170	chr2:158732475-158732874	362
ACVR1-6	GCAAAGAGCAGGAGCCGGAG	ACVR1	ENSG00000115170	chr2:158732475-158732874	411
ACVR1-7	GGCTCATGCTCCGTGAGTCA	ACVR1	ENSG00000115170	chr2:158694940-158695339	259
ACVR1-8	GTCGGAATCTGCAGTGTGGC	ACVR1	ENSG00000115170	chr2:158694940-158695339	305
ACVR1-9	GAGCCACACTGCAGATTCCG	ACVR1	ENSG00000115170	chr2:158694940-158695339	307
ACVR1-10	GGAGGAACAGAGGAGCTGTG	ACVR1	ENSG00000115170	chr2:158694940-158695339	338
ACVR1-11	GCTCTCCTCTGCTTGCTGCA	ACVR1	ENSG00000115170	chr2:158694940-158695339	357
ACVR1-12	GAGAGCCATGCAGCAAGCAG	ACVR1	ENSG00000115170	chr2:158694940-158695339	361
ACVR1-13	GCTCCCCAGATGTACATACT	ACVR1	ENSG00000115170	chr2:158694940-158695339	384
ACVR1-14	GCTGCAGCGGAGCGGTGCGT	ACVR1	ENSG00000115170	chr2:158732475-158732874	75
ACVR1B-1	GAGTGTCCCTGTTAAAGGGG	ACVR1B	ENSG00000135503	chr12:52344939-52345338	80
ACVR1B-2	GCACGCCTCGGCCAACTTCG	ACVR1B	ENSG00000135503	chr12:52344939-52345338	110
ACVR1B-3	GCGATCCGCGAAGTTGGCCG	ACVR1B	ENSG00000135503	chr12:52344939-52345338	114
ACVR1B-4	GAGGGAGGAGACTGCACGTT	ACVR1B	ENSG00000135503	chr12:52344939-52345338	166
ACVR1B-5	GTCTGCACTGCGTGGGGTGC	ACVR1B	ENSG00000135503	chr12:52344939-52345338	190
ACVR1B-6	GGAATATTCGACGGGGGCGG	ACVR1B	ENSG00000135503	chr12:52344939-52345338	232
ACVR1B-7	GGAGGAACTGGAACACGCAC	ACVR1B	ENSG00000135503	chr12:52344939-52345338	261
ACVR1C-1	GCTGCTGCTGCAGGGCAGGC	ACVR1C	ENSG00000123612	chr2:158485361-158485760	164
ACVR1C-2	GAAATCCTCCCGGGCTAGAA	ACVR1C	ENSG00000123612	chr2:158454175-158454574	248
ACVR1C-3	GGATCTCACTGCCGGGCACA	ACVR1C	ENSG00000123612	chr2:158485361-158485760	195
ACVR1C-4	GCAGTGAGATCGCCCAGAGC	ACVR1C	ENSG00000123612	chr2:158485361-158485760	207
ACVR1C-5	GGGCGAAGAAAGAGGGGGCG	ACVR1C	ENSG00000123612	chr2:158485361-158485760	229
ACVR1C-6	GGGAAGCAGTGCGGAGCCTC	ACVR1C	ENSG00000123612	chr2:158485361-158485760	251
ACVR1C-7	GCCTGAGTATCTAGTCCCGG	ACVR1C	ENSG00000123612	chr2:158485361-158485760	266
ACVR1C-8	GGACTAGATACTCAGGAATG	ACVR1C	ENSG00000123612	chr2:158485361-158485760	273
ACVR1C-9	GAAGGGCGTTCACGAGTGGA	ACVR1C	ENSG00000123612	chr2:158454175-158454574	218
ACVR1C-10	GAAAGATCACCATTCTAGCC	ACVR1C	ENSG00000123612	chr2:158454175-158454574	240
ACVR2A-1	GGACAATCTCCTCGCGCTCC	ACVR2A	ENSG00000121989	chr2:148601587-148601986	90
ACVR2A-2	GCCAGGCTGAGGCGACGAAG	ACVR2A	ENSG00000121989	chr2:148602099-148602498	181
ACVR2A-3	GCCTCTTCGTCGCCTCAGCC	ACVR2A	ENSG00000121989	chr2:148602099-148602498	181
ACVR2A-4	GCAGACTGTCCGGGCGGCAG	ACVR2A	ENSG00000121989	chr2:148602099-148602498	221
ACVR2A-5	GACTGACTGGGTCCGATGTC	ACVR2A	ENSG00000121989	chr2:148602099-148602498	246
ACVR2A-6	GTGAAGGTCGGTCCGGACAT	ACVR2A	ENSG00000121989	chr2:148602099-148602498	257
ACVR2A-7	GAGGGGTGAGAGAGCGAGGG	ACVR2A	ENSG00000121989	chr2:148601587-148601986	136
ACVR2A-8	GACGGAGGCTCGATACCGCG	ACVR2A	ENSG00000121989	chr2:148601587-148601986	188
ACVR2A-9	GGCTAGAGATACCGCGACAA	ACVR2A	ENSG00000121989	chr2:148601587-148601986	232
ACVR2A-10	GCCTCAAAGTCCCTAAGCTG	ACVR2A	ENSG00000121989	chr2:148601587-148601986	264
ACVR2A-11	GGTGGCCGGGCGAGTAGATG	ACVR2A	ENSG00000121989	chr2:148601587-148601986	293
ACVR2A-12	GTAGCCCGCATCTACTCGCC	ACVR2A	ENSG00000121989	chr2:148601587-148601986	297
ACVR2A-13	GGTGTTGTGCGTGTGTGTGG	ACVR2A	ENSG00000121989	chr2:148602099-148602498	55
ACVR2A-14	GGAGAGACGGGAGAGGCGAG	ACVR2A	ENSG00000121989	chr2:148602099-148602498	148
ACVR2B-1	GCGCGCGTGCACCAACTTGC	ACVR2B	ENSG00000114739	chr3:38494843-38495242	78
ACVR2B-2	GGCCCTGTCCTCCAGCAAGT	ACVR2B	ENSG00000114739	chr3:38494843-38495242	88
ACVR2B-3	GGCTCCCGGGCAAAGTGGTC	ACVR2B	ENSG00000114739	chr3:38494843-38495242	143
ACVR2B-4	GGCACTAATTGCGAGTGCAG	ACVR2B	ENSG00000114739	chr3:38494843-38495242	171
ACVR2B-5	GAGCTTGGGCTCGAGCGTGC	ACVR2B	ENSG00000114739	chr3:38494843-38495242	193
ACVR2B-6	GTTGTAGGGCAGCATGTGTC	ACVR2B	ENSG00000114739	chr3:38494843-38495242	215
ACVR2B-7	GACATGCTGCCCTACAACCC	ACVR2B	ENSG00000114739	chr3:38494843-38495242	221
ACVRL1-1	GCAGCAGGAGTGCAGAGCTA	ACVRL1	ENSG00000139567	chr12:52305614-52306013	64
ACVRL1-2	GGGTATACAGGCCCAGAGGA	ACVRL1	ENSG00000139567	chr12:52300193-52300592	75
ACVRL1-3	GTAACCCAAGGCCGTCCTCT	ACVRL1	ENSG00000139567	chr12:52300193-52300592	85
ACVRL1-4	GCTTGGGTTAGCCCTGAGGA	ACVRL1	ENSG00000139567	chr12:52300193-52300592	98
ACVRL1-5	GAGGGCTCAAACCATCCTCA	ACVRL1	ENSG00000139567	chr12:52300193-52300592	108
ACVRL1-6	GTTCCTGGCCGTTGTGCAGC	ACVRL1	ENSG00000139567	chr12:52300193-52300592	129
ACVRL1-7	GGCTGCTGAGCTCAGACTGC	ACVRL1	ENSG00000139567	chr12:52305614-52306013	82
ACVRL1-8	GGCCGCAGGGAGCACCCAAT	ACVRL1	ENSG00000139567	chr12:52305614-52306013	116
ACVRL1-9	GCCCAATTGGGTGCTCCCTG	ACVRL1	ENSG00000139567	chr12:52305614-52306013	117
ACVRL1-10	GAGAACAGAAGGGGAGCTGC	ACVRL1	ENSG00000139567	chr12:52305614-52306013	156
ACVRL1-11	GGTGGAAGCTGTGAGGGAGT	ACVRL1	ENSG00000139567	chr12:52305614-52306013	188
ACVRL1-12	GCATTGAGAAAGGGTAGGCA	ACVRL1	ENSG00000139567	chr12:52305614-52306013	210
ACVRL1-13	GCCCGATCCGCACTCAGCAC	ACVRL1	ENSG00000139567	chr12:52300193-52300592	53
ACVRL1-14	GCCTGTGCTGAGTGCGGATC	ACVRL1	ENSG00000139567	chr12:52300193-52300592	53
ADAM10-1	GGAGACCGCCAGCCTCGCTG	ADAM10	ENSG00000137845	chr15:59041266-59041665	66
ADAM10-2	GGGAGAGCTGGGATTGGGCT	ADAM10	ENSG00000137845	chr15:59042091-59042490	153
ADAM10-3	GCGGAGCACTATCTCCGCGT	ADAM10	ENSG00000137845	chr15:59042091-59042490	217
ADAM10-4	GCTACGTGTTAGAGCTGCTG	ADAM10	ENSG00000137845	chr15:59042091-59042490	239
ADAM10-5	GACCTTCCCTTGGGCTAAAA	ADAM10	ENSG00000137845	chr15:59042091-59042490	261
ADAM10-6	GTCCGTGGAAGATGTAAGCA	ADAM10	ENSG00000137845	chr15:59042091-59042490	283
ADAM10-7	GGCCCTGCTTACATCTTCCA	ADAM10	ENSG00000137845	chr15:59042091-59042490	284
ADAM10-8	GAGCTGTGGTGCACCAAGAG	ADAM10	ENSG00000137845	chr15:59042091-59042490	361
ADAM10-9	GAGGGATGCAGCCACCAGCC	ADAM10	ENSG00000137845	chr15:59041266-59041665	120
ADAM10-10	GGCGGTGGAACCCAGGCTGG	ADAM10	ENSG00000137845	chr15:59041266-59041665	130
ADAM10-11	GCCGCTCTCACCAGGCGACG	ADAM10	ENSG00000137845	chr15:59041266-59041665	148
ADAM10-12	GGAAGGCCTCGCCGGAGGCT	ADAM10	ENSG00000137845	chr15:59041266-59041665	239
ADAM10-13	GCAATAGGGAGCGGGGAGCG	ADAM10	ENSG00000137845	chr15:59041266-59041665	310
ADAM10-14	GGCGCGTCAGTCAGCCCAGC	ADAM10	ENSG00000137845	chr15:59041266-59041665	354
ADAM10-15	GGGACGGTTCCCGTGCTGCT	ADAM10	ENSG00000137845	chr15:59042091-59042490	105
ADAM10-16	GGCGGCAGGCCTAGCAGCAC	ADAM10	ENSG00000137845	chr15:59042091-59042490	113
ADAM11-1	GGACAAAAGAGGCGCCGCCC	ADAM11	ENSG00000073670	chr17:42835881-42836280	78
ADAM11-2	GCGCCGCGGCAGGACAAAAG	ADAM11	ENSG00000073670	chr17:42836048-42836447	234
ADAM11-3	GTCGCACCTCGAAGTCTCCT	ADAM11	ENSG00000073670	Multiple	109
ADAM11-4	GACCTGCCGAGGAGACTTCG	ADAM11	ENSG00000073670	Multiple	114
ADAM11-5	GGCTCCGCGTACTTATCCCG	ADAM11	ENSG00000073670	Multiple	149
ADAM11-6	GAGGCCGCGGGATAAGTACG	ADAM11	ENSG00000073670	Multiple	152
ADAM11-7	GGCTCAGGCAGAGGTGGCCG	ADAM11	ENSG00000073670	chr17:42835881-42836280	176
ADAM11-8	GCTCTGCCTGAGCATCTCCG	ADAM11	ENSG00000073670	chr17:42835881-42836280	186
ADAM11-9	GCGCTGCTCAGCTCTTAACC	ADAM11	ENSG00000073670	chr17:42836048-42836447	136
ADAM11-10	GGCAGCGAGCACGTGAGCCC	ADAM11	ENSG00000073670	chr17:42836048-42836447	152
ADAM12-1	GAGCGGTCTCTAGGACCCGC	ADAM12	ENSG00000148848	chr10:128077125-128077524	54
ADAM12-2	GGCGGGTCCTAGAGACCGCT	ADAM12	ENSG00000148848	chr10:128077125-128077524	57
ADAM12-3	GCTCGCTCACCCCCGAGGGT	ADAM12	ENSG00000148848	chr10:128077125-128077524	112
ADAM12-4	GCGGCTCAGACGTGGCTCAG	ADAM12	ENSG00000148848	chr10:128077125-128077524	134
ADAM12-5	GGCCACATCATCCTGGGGCG	ADAM12	ENSG00000148848	chr10:128077125-128077524	182
ADAM12-6	GATGATGTGGCCGCAGGGCC	ADAM12	ENSG00000148848	chr10:128077125-128077524	194
ADAM12-7	GCGGCTGCCAAGCGCACATG	ADAM12	ENSG00000148848	chr10:128077125-128077524	222
ADAM15-1	GCCGCTTCCCCGCAACTGTG	ADAM15	ENSG00000143537	chr1:155023263-155023662	92
ADAM15-2	GCCTGACAATTCCCGCGTGT	ADAM15	ENSG00000143537	chr1:155022658-155023057	104
ADAM15-3	GCCAGCCTCCTCCAACACGC	ADAM15	ENSG00000143537	chr1:155022658-155023057	114
ADAM15-4	GAGGAGGCTGGGTTGGACAA	ADAM15	ENSG00000143537	chr1:155022658-155023057	126
ADAM15-5	GAGGCACCCTCGCCCTCCAG	ADAM15	ENSG00000143537	chr1:155022658-155023057	151
ADAM15-6	GTCCCTCCCCAACTCTGTGA	ADAM15	ENSG00000143537	chr1:155022658-155023057	172
ADAM15-7	GCCGCACAGTTGCGGGGAAG	ADAM15	ENSG00000143537	chr1:155023263-155023662	92
ADAM15-8	GCCCCTCCCTAGTAGCTTCG	ADAM15	ENSG00000143537	chr1:155023263-155023662	179
ADAM15-9	GCCGCGAAGCTACTAGGGAG	ADAM15	ENSG00000143537	chr1:155023263-155023662	179
ADAM15-10	GCCTCCCTGCCTCCTGTGCG	ADAM15	ENSG00000143537	chr1:155023263-155023662	201
ADAM15-11	GCTGGCTCGGAGAGGTCGGG	ADAM15	ENSG00000143537	chr1:155023263-155023662	224
ADAM15-12	GCACTGCCTCGCCTGCAGTC	ADAM15	ENSG00000143537	chr1:155023263-155023662	255
ADAM15-13	GGGCGGGAAAGAAGGGGAAC	ADAM15	ENSG00000143537	chr1:155022658-155023057	54
ADAM15-14	GAGGCCTGGCGACTTCAGAC	ADAM15	ENSG00000143537	chr1:155022658-155023057	85
ADAM17-1	GGAACACGGCAGCGGACCAG	ADAM17	ENSG00000151694	chr2:9696046-9696445	55
ADAM17-2	GCAGCTAGACGTGACGGGCG	ADAM17	ENSG00000151694	chr2:9696046-9696445	79
ADAM17-3	GCCCGCCCGTCACGTCTAGC	ADAM17	ENSG00000151694	chr2:9696046-9696445	80
ADAM17-4	GCTGCGTCCAGGAAGGCGCC	ADAM17	ENSG00000151694	chr2:9696046-9696445	108
ADAM17-5	GGTCCCAACTCCACCCAGTC	ADAM17	ENSG00000151694	chr2:9696046-9696445	138
ADAM17-6	GGGCCGGACTGGGTGGAGTT	ADAM17	ENSG00000151694	chr2:9696046-9696445	140
ADAM17-7	GCTCTGTCCCCGGGTGACCG	ADAM17	ENSG00000151694	chr2:9696046-9696445	166
ADAM18-1	GAAGCCCTCAGTAGTTACAT	ADAM18	ENSG00000168619	chr8:39441509-39441908	63
ADAM18-2	GAGCACAGACAGCCCCCACC	ADAM18	ENSG00000168619	chr8:39542150-39542549	426
ADAM18-3	GACCCCAATGTAACTACTGA	ADAM18	ENSG00000168619	chr8:39441509-39441908	66
ADAM18-4	GGTACGTGACTGGGGGCTGC	ADAM18	ENSG00000168619	chr8:39542150-39542549	113
ADAM18-5	GGAGTGAAACAGAACAGAAC	ADAM18	ENSG00000168619	chr8:39542150-39542549	147
ADAM18-6	GATAACACAGTGGTGAGGTC	ADAM18	ENSG00000168619	chr8:39542150-39542549	211
ADAM18-7	GAACTACCAGGCCTGAAATG	ADAM18	ENSG00000168619	chr8:39542150-39542549	244
ADAM18-8	GTCTTGCTCCCAGCTCCACT	ADAM18	ENSG00000168619	chr8:39542150-39542549	396
ADAM18-9	GGGAGCTGGGAGCAAGAGTG	ADAM18	ENSG00000168619	chr8:39542150-39542549	402
ADAM18-10	GTGGTGGGGGCTGTCTGTGC	ADAM18	ENSG00000168619	chr8:39542150-39542549	424
ADAM19-1	GAGTCTCGCCAGCTCCTCCC	ADAM19	ENSG00000135074	chr5:157002884-157003283	88
ADAM19-2	GCTGGCGAGACTCGGGGGAG	ADAM19	ENSG00000135074	chr5:157002884-157003283	99
ADAM19-3	GGCTCAGGTGAGGGAGACCG	ADAM19	ENSG00000135074	chr5:157002884-157003283	126
ADAM19-4	GTCGGATTCTCCCTTCCCCG	ADAM19	ENSG00000135074	chr5:157002884-157003283	142
ADAM19-5	GGGGAGAATCCGAGCCCCCC	ADAM19	ENSG00000135074	chr5:157002884-157003283	152
ADAM19-6	GACAAATCCCTCCTCCTGGG	ADAM19	ENSG00000135074	chr5:157002884-157003283	165
ADAM19-7	GCGAGTCCCCGACCCTCTAC	ADAM19	ENSG00000135074	chr5:157002884-157003283	198
ADAM20-1	GGAAAGGGAAGAAACTGACT	ADAM20	ENSG00000134007	ENST00000256389	54
ADAM20-2	GAACAGGGAGCTTATAATGG	ADAM20	ENSG00000134007	ENST00000256389	190
ADAM20-3	GGAGTACCTCAAAGACTGAG	ADAM20	ENSG00000134007	ENST00000256389	307
ADAM20-4	GCTTCATCCCCTTACACACT	ADAM20	ENSG00000134007	ENST00000256389	351
ADAM20-5	GATTGACCCAAGTGTGTAAG	ADAM20	ENSG00000134007	ENST00000256389	357
ADAM20-6	GTGAATACATAGATACGTCA	ADAM20	ENSG00000134007	ENST00000256389	76
ADAM20-7	GACTGTGAATTTCAAGACTT	ADAM20	ENSG00000134007	ENST00000256389	215
ADAM2-1	GAAATCACTTCCAACAGCTG	ADAM2	ENSG00000104755	chr8:39695909-39696308	81
ADAM2-2	GCTTCCTGTTCCTCAGCTGT	ADAM2	ENSG00000104755	chr8:39695909-39696308	90
ADAM2-3	GTTCACCATGTTGCGGAAAC	ADAM2	ENSG00000104755	chr8:39695909-39696308	178
ADAM2-4	GAGGCACCCGCCACCATGCC	ADAM2	ENSG00000104755	chr8:39695909-39696308	235
ADAM2-5	GGCCTGAAATCCCAGCTACT	ADAM2	ENSG00000104755	chr8:39695909-39696308	253
ADAM2-6	GCTCAGCTTCCCGAGTAGCT	ADAM2	ENSG00000104755	chr8:39695909-39696308	262
ADAM2-7	GAGGAGAATCGCTTGAACCT	ADAM2	ENSG00000104755	chr8:39695909-39696308	286
ADAM21-1	GAGTCACCTGAGAGACAAAA	ADAM21	ENSG00000139985	ENST00000603540	55
ADAM21-2	GGGGACATAGACTGGAGGTG	ADAM21	ENSG00000139985	ENST00000603540	216
ADAM21-3	GCTATGTCCCCTGACAGCAC	ADAM21	ENSG00000139985	ENST00000603540	229
ADAM21-4	GATTTAGCTACTTAGCAACA	ADAM21	ENSG00000139985	ENST00000603540	86
ADAM21-5	GAAGTGAGTATAGAAATGGC	ADAM21	ENSG00000139985	ENST00000603540	162
ADAM21-6	GTTTGCTGGTGTCATTGCAT	ADAM21	ENSG00000139985	ENST00000603540	259
ADAM22-1	GCGCGCGCAGGAGAGTCAGC	ADAM22	ENSG00000008277	chr7:87563067-87563466	90
ADAM22-2	GGCTGCTGTAACGGCCCAGT	ADAM22	ENSG00000008277	chr7:87562959-87563358	166
ADAM22-3	GGTACCCAGCGGTTGACAAC	ADAM22	ENSG00000008277	chr7:87562959-87563358	327
ADAM22-4	GCTTCCGGTTGTCAACCGCT	ADAM22	ENSG00000008277	chr7:87562959-87563358	330
ADAM22-5	GCGTGGAGACAAGCGGGACA	ADAM22	ENSG00000008277	chr7:87563067-87563466	129
ADAM22-6	GGTCCCGCTTGTCTCCACGA	ADAM22	ENSG00000008277	chr7:87563067-87563466	133
ADAM22-7	GCACAGTCACGAGGTCGCGA	ADAM22	ENSG00000008277	Multiple	161
ADAM22-8	GTCGCGACCTCGTGACTGTG	ADAM22	ENSG00000008277	Multiple	164
ADAM22-9	GTCCTCTATATCCCACAGAC	ADAM22	ENSG00000008277	Multiple	186
ADAM22-10	GTCCAGTCTGTGGGATATAG	ADAM22	ENSG00000008277	Multiple	187
ADAM22-11	GCATCTCGGATGCCAGGAGG	ADAM22	ENSG00000008277	chr7:87562959-87563358	142
ADAM22-12	GGCATCCGAGATGCACCAAC	ADAM22	ENSG00000008277	chr7:87562959-87563358	152
ADAM23-1	GAGCACCCGAAGCCCCGCTC	ADAM23	ENSG00000114948	chr2:207307764-207308163	58
ADAM23-2	GGCGGGACGCAGAGGAGTCC	ADAM23	ENSG00000114948	chr2:207308040-207308439	108
ADAM23-3	GCCTCGCCGCTCCGCCAACT	ADAM23	ENSG00000114948	chr2:207308040-207308439	133
ADAM23-4	GGAGGGAGTAGCCGCTGGGG	ADAM23	ENSG00000114948	chr2:207308040-207308439	157
ADAM23-5	GCAGCGGCTACTCCCTCCCC	ADAM23	ENSG00000114948	chr2:207308040-207308439	163
ADAM23-6	GGCGGCCGCTTCAGCGACTG	ADAM23	ENSG00000114948	chr2:207308040-207308439	190
ADAM23-7	GCTGTGCTGCTGCTGTTGCC	ADAM23	ENSG00000114948	chr2:207307764-207308163	97
ADAM23-8	GGCAGCAGCCCAAGCAGCAT	ADAM23	ENSG00000114948	chr2:207307764-207308163	181
ADAM23-9	GCGGGTGGTACCTCAAAAGA	ADAM23	ENSG00000114948	chr2:207307764-207308163	209
ADAM23-10	GGAGGGGGAGCCGGCAGTCA	ADAM23	ENSG00000114948	chr2:207307764-207308163	239
ADAM23-11	GCTGGCTTATCCGTGACTGC	ADAM23	ENSG00000114948	chr2:207307764-207308163	248
ADAM23-12	GAGCCAGAAGAAAGAGAGTA	ADAM23	ENSG00000114948	chr2:207307764-207308163	264
ADAM23-13	GCTAGGCGAGCCGGGAAAGG	ADAM23	ENSG00000114948	chr2:207308040-207308439	67
ADAM23-14	GCTAGCCTCGCAGCCACTCC	ADAM23	ENSG00000114948	chr2:207308040-207308439	85
ADAM28-1	GGGAGTGGGGAGTATGGCAA	ADAM28	ENSG00000042980	chr8:24151054-24151453	91
ADAM28-2	GTTCCCCCACATACATAATG	ADAM28	ENSG00000042980	chr8:24151054-24151453	300
ADAM28-3	GCTCACACAAGTGTACTCTC	ADAM28	ENSG00000042980	chr8:24151054-24151453	395
ADAM28-4	GTCAACCCTTAGAGAAAGAG	ADAM28	ENSG00000042980	chr8:24203962-24204361	98
ADAM28-5	GGATCAGACTGAAAAGAGGC	ADAM28	ENSG00000042980	chr8:24203962-24204361	121
ADAM28-6	GCATGGCCATACACAGCCAT	ADAM28	ENSG00000042980	chr8:24203962-24204361	286
ADAM28-7	GCTGTGTATGGCCATGTCGT	ADAM28	ENSG00000042980	chr8:24203962-24204361	293
ADAM29-1	GTCAGTCCCAGGGAGAAGTT	ADAM29	ENSG00000168594	chr4:175839010-175839409	60
ADAM29-2	GTGTTACCTAACTTCTCCCT	ADAM29	ENSG00000168594	chr4:175839010-175839409	65
ADAM29-3	GGATGTATGACAGATGTCAC	ADAM29	ENSG00000168594	chr4:175839010-175839409	94
ADAM29-4	GCCTATCAATCAAAATGTTG	ADAM29	ENSG00000168594	chr4:175839010-175839409	117
ADAM29-5	GATGTCCCTTCATTGCATAA	ADAM29	ENSG00000168594	chr4:175839010-175839409	168
ADAM29-6	GTAATTTCACTCTTACAGCT	ADAM29	ENSG00000168594	chr4:175839010-175839409	257
ADAM29-7	GAGAGTACTCTTGAAAAAGA	ADAM29	ENSG00000168594	chr4:175839010-175839409	315
ADAM30-1	GTGGCACGTGGGTTGGAGAG	ADAM30	ENSG00000134249	chr1:120439219-120439618	79
ADAM30-2	GTAGAGAACACCATCGGAAA	ADAM30	ENSG00000134249	chr1:120439219-120439618	102
ADAM30-3	GACAGTGGCCCATAAAACAT	ADAM30	ENSG00000134249	chr1:120439219-120439618	227
ADAM30-4	GGCAACCCTAGTGGAAAACT	ADAM30	ENSG00000134249	chr1:120439219-120439618	272
ADAM30-5	GGTTGCTTGTGGCAAAAGAA	ADAM30	ENSG00000134249	chr1:120439219-120439618	289
ADAM30-6	GGCATCAGAACCAGCAAGAG	ADAM30	ENSG00000134249	chr1:120439219-120439618	312
ADAM30-7	GCAGAGTGGGGCTGGGGGTG	ADAM30	ENSG00000134249	chr1:120439219-120439618	362
ADAM32-1	GACTGGGAAGTGTCTGGTGC	ADAM32	ENSG00000197140	chr8:38964549-38964948	64
ADAM32-2	GTGTGAGGCTGGGAAGGAGG	ADAM32	ENSG00000197140	chr8:38964010-38964409	227
ADAM32-3	GTCCTTCCCAGCCTCACACC	ADAM32	ENSG00000197140	chr8:38964010-38964409	232
ADAM32-4	GATGCATACAGATGGAGACC	ADAM32	ENSG00000197140	chr8:38964010-38964409	249
ADAM32-5	GGGTGCTCACTATTCTGCCC	ADAM32	ENSG00000197140	chr8:38964549-38964948	111
ADAM32-6	GCTCAGGAAGTTGAGGAGGG	ADAM32	ENSG00000197140	chr8:38964549-38964948	162
ADAM32-7	GCCTCAACTTCCTGAGTAGC	ADAM32	ENSG00000197140	chr8:38964549-38964948	169
ADAM32-8	GACAGGCATCTGCCACCGTT	ADAM32	ENSG00000197140	chr8:38964549-38964948	195
ADAM32-9	GCCTAGGAAGCCCCGAACGG	ADAM32	ENSG00000197140	chr8:38964549-38964948	206
ADAM32-10	GGTGGGGAAAAAAATGCAGC	ADAM32	ENSG00000197140	chr8:38964549-38964948	422
ADAM32-11	GGAAATTAAGTGGCAGGTTC	ADAM32	ENSG00000197140	chr8:38964010-38964409	132
ADAM32-12	GAGCTGCTAAAACACGGGAT	ADAM32	ENSG00000197140	chr8:38964010-38964409	155
ADAM33-1	GGCGGAGGAGGGAATCCGTG	ADAM33	ENSG00000149451	chr20:3662851-3663250	113
ADAM33-2	GCAACTTCAGCAGCGAGAGG	ADAM33	ENSG00000149451	chr20:3662994-3663393	124
ADAM33-3	GCGCCTCTCGCTGCTGAAGT	ADAM33	ENSG00000149451	chr20:3662994-3663393	125
ADAM33-4	GACGGAAGATCGCGCTCCTG	ADAM33	ENSG00000149451	chr20:3662994-3663393	147
ADAM33-5	GGGTCATCCGAGGGGCCGCA	ADAM33	ENSG00000149451	chr20:3662851-3663250	127
ADAM33-6	GGAGGGCCTCTACTCCTGAG	ADAM33	ENSG00000149451	chr20:3662851-3663250	179
ADAM33-7	GCTCCTCCTCTCAGGAGTAG	ADAM33	ENSG00000149451	chr20:3662851-3663250	184
ADAM33-8	GCCTCCAAGAACCTTCCCAG	ADAM33	ENSG00000149451	Multiple	210
ADAM33-9	GACCGCGGCGTGGTGGGATG	ADAM33	ENSG00000149451	chr20:3662851-3663250	232
ADAM33-10	GGCCTCATCCCACCACGCCG	ADAM33	ENSG00000149451	Multiple	233
ADAM33-11	GGAGAGGAGGAGAGAACCGC	ADAM33	ENSG00000149451	chr20:3662994-3663393	52
ADAM33-12	GCGTGGTGGGATGAGGCGGT	ADAM33	ENSG00000149451	chr20:3662994-3663393	96
ADAM7-1	GCATACAGATGGAATTGTCG	ADAM7	ENSG00000069206	chr8:24297944-24298343	378
ADAM7-2	GGAAAGGGCTCTATATTATA	ADAM7	ENSG00000069206	chr8:24297944-24298343	312
ADAM7-3	GCCTTTGCACATCTGTCCAT	ADAM7	ENSG00000069206	chr8:24297944-24298343	355
ADAM7-4	GTGTTAGTAGAGTTATCCCA	ADAM7	ENSG00000069206	chr8:24297944-24298343	417
ADAM8-1	GTTCGGAGACCACCAACCCC	ADAM8	ENSG00000151651	chr10:135089599-135089998	59
ADAM8-2	GGCACAGCCTGTCCCAAGTC	ADAM8	ENSG00000151651	chr10:135090473-135090872	124
ADAM8-3	GCTCTGGCCGGACTTGGGAC	ADAM8	ENSG00000151651	chr10:135090473-135090872	130
ADAM8-4	GTTCGAGAGGCCCCCTCTCG	ADAM8	ENSG00000151651	chr10:135090473-135090872	152
ADAM8-5	GCCGAGAGGGGGCCTCTCGA	ADAM8	ENSG00000151651	chr10:135090473-135090872	154
ADAM8-6	GCCACCTCCTTCCAGCCGCC	ADAM8	ENSG00000151651	chr10:135090473-135090872	177
ADAM8-7	GCAAAGGGTCCTGGGGTTGG	ADAM8	ENSG00000151651	chr10:135089599-135089998	67
ADAM8-8	GCAGGTTGGAGATGTGGTCA	ADAM8	ENSG00000151651	chr10:135089599-135089998	120
ADAM8-9	GCATGACCACATCTCCAACC	ADAM8	ENSG00000151651	chr10:135089599-135089998	121
ADAM8-10	GAGCCAGCCCCTATCTGCCC	ADAM8	ENSG00000151651	chr10:135089599-135089998	160
ADAM8-11	GTTCCTGGGCAGATAGGGGC	ADAM8	ENSG00000151651	chr10:135089599-135089998	162
ADAM8-12	GAAACTGGCGGGAAGCAACC	ADAM8	ENSG00000151651	chr10:135089599-135089998	182
ADAM8-13	GGATGCTGGATTGTGGGGAG	ADAM8	ENSG00000151651	chr10:135090473-135090872	75
ADAM8-14	GCCAGCATCCTCCCTTGCAC	ADAM8	ENSG00000151651	chr10:135090473-135090872	89
ADAM9-1	GCGGATCCGTCGACCCCCCT	ADAM9	ENSG00000168615	chr8:38853882-38854281	74
ADAM9-2	GAGAGTGCAAACCAAGGCAG	ADAM9	ENSG00000168615	chr8:38874056-38874455	123
ADAM9-3	GTTGGTAGTTACTGTGTGCC	ADAM9	ENSG00000168615	chr8:38874056-38874455	205
ADAM9-4	GAACATGGCACTGTGCTGGT	ADAM9	ENSG00000168615	chr8:38874056-38874455	311
ADAM9-5	GCCATGTTGCCATGACCTCA	ADAM9	ENSG00000168615	chr8:38874056-38874455	326
ADAM9-6	GTCCGATTGGAGAACGCATT	ADAM9	ENSG00000168615	chr8:38853882-38854281	92
ADAM9-7	GAATCGAGAAGCAGAAGCAG	ADAM9	ENSG00000168615	chr8:38853882-38854281	149
ADAM9-8	GAAGGTCGAGCAGACGGGCG	ADAM9	ENSG00000168615	chr8:38853882-38854281	180
ADAM9-9	GCGTCGAGCTGCGCGTCCAT	ADAM9	ENSG00000168615	chr8:38853882-38854281	231
ADAM9-10	GAGCCCCGCCAAACAGCCAA	ADAM9	ENSG00000168615	chr8:38853882-38854281	246
ADAM9-11	GAGACTCTTGTCCTCTGGTC	ADAM9	ENSG00000168615	chr8:38874056-38874455	51
ADAMTS1-1	GTCTGAGATTCCTTAAGGCC	ADAMTS1	ENSG00000154734	chr21:28215446-28215845	56
ADAMTS1-2	GAGCTCTGCTGTCTCATTCC	ADAMTS1	ENSG00000154734	chr21:28215446-28215845	84
ADAMTS1-3	GGCTCCGCTCTTGCCAATTC	ADAMTS1	ENSG00000154734	chr21:28215446-28215845	118
ADAMTS1-4	GTGGTCCTTGTGCCCGGAAT	ADAMTS1	ENSG00000154734	chr21:28215446-28215845	130
ADAMTS1-5	GAGAGGCTGCTGGGCAGAGT	ADAMTS1	ENSG00000154734	chr21:28215446-28215845	152
ADAMTS1-6	GCACTCTGCCCAGCAGCCTC	ADAMTS1	ENSG00000154734	chr21:28215446-28215845	154
ADAMTS1-7	GCGCTGGGGCAGTGGGAGTG	ADAMTS1	ENSG00000154734	chr21:28215446-28215845	176
ADAMTS1-8	GGCCATCTAGAGAGAGTAGC	ADAMTS1	ENSG00000154734	chr21:28212920-28213319	416
ADAMTS1-9	GTCCAGCTACTCTCTCTAGA	ADAMTS1	ENSG00000154734	chr21:28212920-28213319	417
ADAMTS13-1	GGTGTGCAGGACTGGGCTGC	ADAMTS13	ENSG00000160323	chr9:136286945-136287344	63
ADAMTS13-2	GTGCACACCAGACAGCTCTC	ADAMTS13	ENSG00000160323	chr9:136286945-136287344	78
ADAMTS13-3	GGGGGGTGGGCGTGCACATC	ADAMTS13	ENSG00000160323	chr9:136286945-136287344	96
ADAMTS13-4	GTGCACGCCCACCCCCTTAG	ADAMTS13	ENSG00000160323	chr9:136286945-136287344	103
ADAMTS13-5	GAGGCCTAAGCCATCTAATC	ADAMTS13	ENSG00000160323	chr9:136286945-136287344	125
ADAMTS13-6	GTCTCCAGATTAGATGGCTT	ADAMTS13	ENSG00000160323	chr9:136286945-136287344	128
ADAMTS13-7	GTGGACCAGAAACCCACAGA	ADAMTS13	ENSG00000160323	chr9:136286945-136287344	158
ADAMTS15-1	GCTCCGTGCAGCCCGCACTC	ADAMTS15	ENSG00000166106	ENST00000299164	119
ADAMTS15-2	GTTCCAGAGTGCGGGCTGCA	ADAMTS15	ENSG00000166106	ENST00000299164	121
ADAMTS15-3	GGGCTGTCCCGTAGCGTTGG	ADAMTS15	ENSG00000166106	ENST00000299164	143
ADAMTS15-4	GGCCAACGCTACGGGACAGC	ADAMTS15	ENSG00000166106	ENST00000299164	145
ADAMTS15-5	GTTCCCAGAAAGGAGAGCCA	ADAMTS15	ENSG00000166106	ENST00000299164	170
ADAMTS15-6	GAGGGAGACTCCTCCCAGGG	ADAMTS15	ENSG00000166106	ENST00000299164	193
ADAMTS15-7	GGTAGGAAGCGCGGGCTGCC	ADAMTS15	ENSG00000166106	ENST00000299164	225
ADAMTS4-1	GGGAATCTCTAGCAGCCGAA	ADAMTS4	ENSG00000158859	chr1:161168947-161169346	96
ADAMTS4-2	GCCAGTGCCTATTATCCATT	ADAMTS4	ENSG00000158859	chr1:161168947-161169346	110
ADAMTS4-3	GAAAAGGCTATGTCATCAGC	ADAMTS4	ENSG00000158859	chr1:161168947-161169346	133
ADAMTS4-4	GGGCTCTGTCCCACCAAAAA	ADAMTS4	ENSG00000158859	chr1:161168947-161169346	190
ADAMTS4-5	GTGGGACAGAGCCCCAGGAG	ADAMTS4	ENSG00000158859	chr1:161168947-161169346	200
ADAMTS4-6	GCCTCACTCTCTGCCTCTCC	ADAMTS4	ENSG00000158859	chr1:161168947-161169346	212
ADAMTS4-7	GGAGAGTGAGGGAAAGGGCC	ADAMTS4	ENSG00000158859	chr1:161168947-161169346	224
ADAMTSL4-1	GTGGGTGGTCCTGGCGAGTG	ADAMTSL4	ENSG00000143382	chr1:150521385-150521784	83
ADAMTSL4-2	GTCCTCCCCAAATCCTACCT	ADAMTSL4	ENSG00000143382	chr1:150524061-150524460	70
ADAMTSL4-3	GAGATCTCACTCTGTCATCC	ADAMTSL4	ENSG00000143382	chr1:150524061-150524460	151
ADAMTSL4-4	GGCACCACTGCCCTCCAGCC	ADAMTSL4	ENSG00000143382	chr1:150524061-150524460	168
ADAMTSL4-5	GTTGAGGCTGCAATGAGCTT	ADAMTSL4	ENSG00000143382	chr1:150524061-150524460	192
ADAMTSL4-6	GATTGCAGCCTCAAACTCAC	ADAMTSL4	ENSG00000143382	chr1:150524061-150524460	201
ADAMTSL4-7	GCTACTCAGGAGGCTGAGGA	ADAMTSL4	ENSG00000143382	chr1:150524061-150524460	227
ADAMTSL4-8	GCAGCTCACGCAGCCGTCGG	ADAMTSL4	ENSG00000143382	chr1:150521385-150521784	127
ADAMTSL4-9	GGGCTGCGTGAGCTGAAGCC	ADAMTSL4	ENSG00000143382	chr1:150521385-150521784	135
ADAMTSL4-10	GCTGCTTAAGTCCCTAGTCT	ADAMTSL4	ENSG00000143382	chr1:150521385-150521784	215
ADAMTSL4-11	GACTAGGGACTTAAGCAGCC	ADAMTSL4	ENSG00000143382	chr1:150521385-150521784	220
ADAMTSL4-12	GACTAGGGACTTAAGCAACC	ADAMTSL4	ENSG00000143382	chr1:150521385-150521784	305
ADAMTSL4-13	GTCCGAGCCGCTCGGGTGAG	ADAMTSL4	ENSG00000143382	chr1:150521385-150521784	330
ADAMTSL4-14	GGAGAGCCGCTGGTCCGGGA	ADAMTSL4	ENSG00000143382	chr1:150521385-150521784	424
ADAMTSL4-15	GGGAGCTAAGAAGCCCCTAC	ADAMTSL4	ENSG00000143382	chr1:150524061-150524460	51
ADCK2-1	GTGGGCGCACGGTGACCCTG	ADCK2	ENSG00000133597	chr7:140372437-140372836	93
ADCK2-2	GGGGGCCAGTATGAGATCGC	ADCK2	ENSG00000133597	chr7:140372437-140372836	115
ADCK2-3	GCACCCCAGCGATCTCATAC	ADCK2	ENSG00000133597	chr7:140372437-140372836	119
ADCK2-4	GGCAGGGAACCGAGGCACCG	ADCK2	ENSG00000133597	chr7:140372437-140372836	254
ADCK2-5	GACCACAGCCCTCGGTGCCT	ADCK2	ENSG00000133597	chr7:140372437-140372836	262
ADCK2-6	GGAGATGGATGGGACGGGTT	ADCK2	ENSG00000133597	chr7:140372437-140372836	301
ADCK2-7	GATGAACAAGGACAGCTTGG	ADCK2	ENSG00000133597	chr7:140372437-140372836	404
ADCK2-8	GGTTAGTTCAGCCAACGCCC	ADCK2	ENSG00000133597	chr7:140372437-140372836	427
ADCK5-1	GCCCCTCCTCCTCCCACCAG	ADCK5	ENSG00000173137	chr8:145596291-145596690	55
ADCK5-2	GAGGGTTCCAGTCCCGCCCT	ADCK5	ENSG00000173137	chr8:145597232-145597631	135
ADCK5-3	GCACTGCGCATTCCCCGGGC	ADCK5	ENSG00000173137	chr8:145597232-145597631	159
ADCK5-4	GGACCGCTGTGAGAAGCACG	ADCK5	ENSG00000173137	chr8:145597232-145597631	194
ADCK5-5	GATCCACGTGCTTCTCACAG	ADCK5	ENSG00000173137	chr8:145597232-145597631	196
ADCK5-6	GATAATCCGGGGAGGGCTGA	ADCK5	ENSG00000173137	chr8:145597232-145597631	216
ADCK5-7	GCCACTGGTGGGAGGAGGAG	ADCK5	ENSG00000173137	chr8:145596291-145596690	55
ADCK5-8	GCCCCTCCTCCGCCCACAAG	ADCK5	ENSG00000173137	chr8:145596291-145596690	77
ADCK5-9	GCCACTTGTGGGCGGAGGAG	ADCK5	ENSG00000173137	chr8:145596291-145596690	77
ADCK5-10	GTCACTGGTGGGAGGAGGAG	ADCK5	ENSG00000173137	chr8:145596291-145596690	165
ADCK5-11	GGACCCCTCCTCCGCCCACA	ADCK5	ENSG00000173137	chr8:145596291-145596690	185
ADCK5-12	GCCCCTTGTGGGCGGAGGAG	ADCK5	ENSG00000173137	chr8:145596291-145596690	187
ADCK5-13	GGGACCGCGCCTCCTGAGAG	ADCK5	ENSG00000173137	chr8:145597232-145597631	113
ADCK5-14	GACTGGAACCCTCCGCTCTC	ADCK5	ENSG00000173137	chr8:145597232-145597631	124
ADCY10-1	GAGGTTGGTGGGGGAGGGGA	ADCY10	ENSG00000143199	chr1:167883441-167883840	65
ADCY10-2	GCCTCCCCCACCAACCTGAG	ADCY10	ENSG00000143199	chr1:167883441-167883840	71
ADCY10-3	GTCCTTCCTTGTACAGTAGT	ADCY10	ENSG00000143199	chr1:167883441-167883840	93
ADCY10-4	GCTACTGTACAAGGAAGGAC	ADCY10	ENSG00000143199	chr1:167883441-167883840	97
ADCY10-5	GGACCCTTGCCTCAAATGTG	ADCY10	ENSG00000143199	chr1:167883441-167883840	138
ADCY10-6	GCCATCCTCCACATGGCCAA	ADCY10	ENSG00000143199	chr1:167883441-167883840	202
ADCY10-7	GGTGGAGGATGGTTGAAATT	ADCY10	ENSG00000143199	chr1:167883441-167883840	213
ADCY10-8	GTTGACCAGTCAGAAAGGGC	ADCY10	ENSG00000143199	chr1:167883441-167883840	406
ADCY1-1	GGGGACAAGGAAGGTACTCG	ADCY1	ENSG00000164742	chr7:45613617-45614016	270
ADCY1-2	GCGGTGGGGAAACTGAGGCT	ADCY1	ENSG00000164742	chr7:45613617-45614016	294
ADCY1-3	GCAGGTGACGCCAAGAGGGT	ADCY1	ENSG00000164742	chr7:45613617-45614016	328
ADCY1-4	GCCACCCTCTTGGCGTCACC	ADCY1	ENSG00000164742	chr7:45613617-45614016	329
ADCY1-5	GTCCCCCACTCAATAAAACC	ADCY1	ENSG00000164742	chr7:45613617-45614016	421
ADCY1-6	GCGCTGCGACAGCCGAGCCC	ADCY1	ENSG00000164742	chr7:45613617-45614016	170
ADCY1-7	GGTTCGCGGCTCCCGGGGCT	ADCY1	ENSG00000164742	chr7:45613617-45614016	181
ADCY2-1	GGGCTGTACGGTGGGGGGAG	ADCY2	ENSG00000078295	chr5:7395693-7396092	102
ADCY2-2	GATGGCATGAACCCGGGAGG	ADCY2	ENSG00000078295	chr5:7653565-7653964	361
ADCY2-3	GCTACTCAGGAGGCTGGGGG	ADCY2	ENSG00000078295	chr5:7653565-7653964	386
ADCY2-4	GCCTCCCACACTCAGCCACC	ADCY2	ENSG00000078295	chr5:7395693-7396092	177
ADCY2-5	GGAGGAGGTGGACGACCTGG	ADCY2	ENSG00000078295	chr5:7395693-7396092	191
ADCY2-6	GCCCTATCCCGAGTGCAGCG	ADCY2	ENSG00000078295	chr5:7395693-7396092	215
ADCY2-7	GCCACGCTGCACTCGGGATA	ADCY2	ENSG00000078295	chr5:7395693-7396092	215
ADCY2-8	GTCTCACTTCGTAGCGGGGA	ADCY2	ENSG00000078295	chr5:7395693-7396092	255
ADCY2-9	GGAAGTGAGAACACAGCCTA	ADCY2	ENSG00000078295	chr5:7395693-7396092	268
ADCY2-10	GGTTGGCATCTAAAACAGTG	ADCY2	ENSG00000078295	chr5:7653565-7653964	183
ADCY2-11	GCACTACAAGCTCCACCTCC	ADCY2	ENSG00000078295	chr5:7653565-7653964	350
ADCY3-1	GCTGTGCAGCACGCCGAGCC	ADCY3	ENSG00000138031	ENST00000260600	97
ADCY3-2	GAGCCAGCCGAGTCCGGGCT	ADCY3	ENSG00000138031	ENST00000260600	109
ADCY3-3	GGCGGGCGAGAGGATGCTGG	ADCY3	ENSG00000138031	ENST00000260600	144
ADCY3-4	GGGCTGAGGCTCAGGGGCAG	ADCY3	ENSG00000138031	ENST00000260600	303
ADCY3-5	GCGAGGGCTGGGAGATCCGT	ADCY3	ENSG00000138031	ENST00000260600	350
ADCY3-6	GCGCAGGGGGAAGGAGGAGG	ADCY3	ENSG00000138031	ENST00000260600	375
ADCY3-7	GCGCCTCCTCCTTCCCCCTG	ADCY3	ENSG00000138031	ENST00000260600	376
ADCY3-8	GTCCGACCGGGAGAGGCGCA	ADCY3	ENSG00000138031	ENST00000260600	426
ADCY4-1	GTCCCCGCTTCAGCCCCTTC	ADCY4	ENSG00000129467	chr14:24804400-24804799	80
ADCY4-2	GACATTGCCCTTCCCTGAAG	ADCY4	ENSG00000129467	chr14:24804400-24804799	92
ADCY4-3	GGAAGGGCAATGTGGACCCT	ADCY4	ENSG00000129467	chr14:24804400-24804799	102
ADCY4-4	GCCCCTTCGCATCTCTCCCA	ADCY4	ENSG00000129467	chr14:24804400-24804799	117
ADCY4-5	GGAGATGCGAAGGGGTGGGC	ADCY4	ENSG00000129467	chr14:24804400-24804799	125
ADCY4-6	GCCAATGGGATGTGTCCAAA	ADCY4	ENSG00000129467	chr14:24804400-24804799	154
ADCY4-7	GGAGAATGTAGGGAAGAATG	ADCY4	ENSG00000129467	chr14:24804400-24804799	227
ADCY5-1	GCTGGCCATGGCCCCAGCCT	ADCY5	ENSG00000173175	chr3:123168706-123169105	61
ADCY5-2	GTCGAGTGCTGAACTCAGAG	ADCY5	ENSG00000173175	chr3:123123509-123123908	99
ADCY5-3	GCCTGATGGGAAAAATCACA	ADCY5	ENSG00000173175	chr3:123123509-123123908	142
ADCY5-4	GTGGCCAAGGTAGTGAGCCC	ADCY5	ENSG00000173175	chr3:123123509-123123908	164
ADCY5-5	GGCTCACTACCTTGGCCAGC	ADCY5	ENSG00000173175	chr3:123123509-123123908	169
ADCY5-6	GGGAGGAGTCAAGCCAAATG	ADCY5	ENSG00000173175	chr3:123123509-123123908	202
ADCY5-7	GCCTAGTCCCAGGGAGGGAG	ADCY5	ENSG00000173175	chr3:123168706-123169105	155
ADCY5-8	GAGGAGCCGCATCCAGCCTG	ADCY5	ENSG00000173175	chr3:123168706-123169105	174
ADCY5-9	GCGGGACCGCAGGCTGGATG	ADCY5	ENSG00000173175	chr3:123168706-123169105	179
ADCY5-10	GTCCCGTCACCAGACCTGGG	ADCY5	ENSG00000173175	chr3:123168706-123169105	196
ADCY5-11	GACCGCGCTCCACCCAGGTC	ADCY5	ENSG00000173175	chr3:123168706-123169105	204
ADCY5-12	GAGAGGGGAGCTAGGACTGG	ADCY5	ENSG00000173175	chr3:123168706-123169105	256
ADCY5-13	GGACAAGAGCTCCCAGCCGC	ADCY5	ENSG00000173175	chr3:123123509-123123908	56
ADCY5-14	GCCTCAGAGCCCCTGCGGCT	ADCY5	ENSG00000173175	chr3:123123509-123123908	66
ADCY6-1	GACTTCTGGGGAGGGGGAGG	ADCY6	ENSG00000174233	chr12:49182937-49183336	66
ADCY6-2	GCCCTCCCCCTCCCCAGAAG	ADCY6	ENSG00000174233	chr12:49182937-49183336	68
ADCY6-3	GGGAAGGGGAGTGGGCAACT	ADCY6	ENSG00000174233	chr12:49182937-49183336	93
ADCY6-4	GCCACTCCCCTTCCTAGCAG	ADCY6	ENSG00000174233	chr12:49182937-49183336	102
ADCY6-5	GGGCGGAGGAGGCCAAATAA	ADCY6	ENSG00000174233	chr12:49182937-49183336	130
ADCY6-6	GCCGCTTCCTCCCCCAGTCC	ADCY6	ENSG00000174233	chr12:49182937-49183336	188
ADCY6-7	GCCAGGACTGGGGGAGGAAG	ADCY6	ENSG00000174233	chr12:49182937-49183336	188
ADCY7-1	GAGGGTGGACGCGGCCTCCT	ADCY7	ENSG00000121281	chr16:50279549-50279948	64
ADCY7-2	GTCGGGCTCCAATGACTTCA	ADCY7	ENSG00000121281	chr16:50299928-50300327	87
ADCY7-3	GCCAAGACAACTGTTCAAAG	ADCY7	ENSG00000121281	chr16:50299928-50300327	185
ADCY7-4	GCCTGGCCTGAGCCTCCTGT	ADCY7	ENSG00000121281	chr16:50299928-50300327	247
ADCY7-5	GCCCACAGGAGGCTCAGGCC	ADCY7	ENSG00000121281	chr16:50299928-50300327	247
ADCY7-6	GAGTCCCAGGAAGGCGCGGG	ADCY7	ENSG00000121281	chr16:50299928-50300327	289
ADCY7-7	GTAGGGGAGCTGGGGTGGGG	ADCY7	ENSG00000121281	chr16:50279549-50279948	122
ADCY7-8	GCCCAGCTCCCCTAGAACCG	ADCY7	ENSG00000121281	chr16:50279549-50279948	131
ADCY7-9	GGAAAGGCGCTGCCGCGGGA	ADCY7	ENSG00000121281	chr16:50279549-50279948	153
ADCY7-10	GTCCCAGCAGGACCTTCTCC	ADCY7	ENSG00000121281	chr16:50279549-50279948	216
ADCY7-11	GACCTGGAGAAGGTCCTGCT	ADCY7	ENSG00000121281	chr16:50279549-50279948	217
ADCY7-12	GAGGCCTGGGGCAGAAACAC	ADCY7	ENSG00000121281	chr16:50279549-50279948	310
ADCY7-13	GCCTGGCAGCTCCCAGGCTG	ADCY7	ENSG00000121281	chr16:50299928-50300327	54
ADCY7-14	GTTGGAGCCCGACAGCTCCC	ADCY7	ENSG00000121281	chr16:50299928-50300327	76
ADCY8-1	GGGGGCAGCCTAGGATAAAA	ADCY8	ENSG00000155897	chr8:132052680-132053079	52
ADCY8-2	GTTCCCTCCTGCCTGTCCTA	ADCY8	ENSG00000155897	chr8:132054773-132055172	101
ADCY8-3	GTGTATGTGGTTGGGGGTGG	ADCY8	ENSG00000155897	chr8:132054773-132055172	139
ADCY8-4	GAACCACATACACTGTCTCC	ADCY8	ENSG00000155897	chr8:132054773-132055172	150
ADCY8-5	GCGGCCGACAGAAATAACCC	ADCY8	ENSG00000155897	chr8:132054773-132055172	167
ADCY8-6	GCGGCCGTGTCCCAGAAACG	ADCY8	ENSG00000155897	chr8:132054773-132055172	183
ADCY8-7	GTCCTAGGCTGCCCCGTTGC	ADCY8	ENSG00000155897	chr8:132052680-132053079	60
ADCY8-8	GTACAGGGAGCCCTAGCGCA	ADCY8	ENSG00000155897	chr8:132052680-132053079	84
ADCY8-9	GCTGCGCTAGGGCTCCCTGT	ADCY8	ENSG00000155897	chr8:132052680-132053079	86
ADCY8-10	GTCGGGTCATACTGTGCCCA	ADCY8	ENSG00000155897	chr8:132052680-132053079	108
ADCY8-11	GAAGGGCACCTGGAAGATCG	ADCY8	ENSG00000155897	chr8:132052680-132053079	133
ADCY8-12	GGCAGCACGCAAGGACGCCG	ADCY8	ENSG00000155897	chr8:132052680-132053079	159
ADCY8-13	GCTGAGGGGGCGGCAAGGCA	ADCY8	ENSG00000155897	chr8:132054773-132055172	51
ADCY8-14	GTAGGACAGGCAGGAGGGAA	ADCY8	ENSG00000155897	chr8:132054773-132055172	98
ADCY9-1	GGCGCGTCTGTCAGTGACAG	ADCY9	ENSG00000162104	ENST00000294016	183
ADCY9-2	GCTGCCGCCGCCACCATCTC	ADCY9	ENSG00000162104	ENST00000294016	217
ADCY9-3	GCGGCAGCTCTTCCGACATG	ADCY9	ENSG00000162104	ENST00000294016	233
ADCY9-4	GCGCGGCCGCTGCCTCATGT	ADCY9	ENSG00000162104	ENST00000294016	244
ADCY9-5	GGGCGGCCGCATCTCTAGCT	ADCY9	ENSG00000162104	ENST00000294016	289
ADCY9-6	GCCTCCCCGAGCTAGAGATG	ADCY9	ENSG00000162104	ENST00000294016	294
ADCY9-7	GGTCCGTGGTTCCACGCGCT	ADCY9	ENSG00000162104	ENST00000294016	416
ADCY9-8	GGACCGAGCGCGTGGAACCA	ADCY9	ENSG00000162104	ENST00000294016	418
ADCYAP1R1-1	GAGCAGGGGGAGGCGGTGGT	ADCYAP1R1	ENSG00000078549	chr7:31091562-31091961	92
ADCYAP1R1-2	GCTCCCCCTGCTCACTTCAC	ADCYAP1R1	ENSG00000078549	chr7:31091562-31091961	103
ADCYAP1R1-3	GCTGCAGGCCAATGAGCGCC	ADCYAP1R1	ENSG00000078549	chr7:31091562-31091961	139
ADCYAP1R1-4	GGGCGGGGTTAGATCGAGGG	ADCYAP1R1	ENSG00000078549	chr7:31091562-31091961	162
ADCYAP1R1-5	GGGGGTCGGGTTGAGCAGCC	ADCYAP1R1	ENSG00000078549	chr7:31091562-31091961	210
ADCYAP1R1-6	GCCCCACCCGCAGCACAGAC	ADCYAP1R1	ENSG00000078549	chr7:31091562-31091961	228
ADCYAP1R1-7	GCTGCTCCAGTCTGTGCTGC	ADCYAP1R1	ENSG00000078549	chr7:31091562-31091961	233
ADIG-1	GGGCAGTGAGACAGACAGTC	ADIG	ENSG00000182035	chr20:37209339-37209738	98
ADIG-2	GCAGGCCTGCCTGGAAACCT	ADIG	ENSG00000182035	chr20:37209339-37209738	135
ADIG-3	GATCTCAGTCCAGTAGCTAT	ADIG	ENSG00000182035	chr20:37209339-37209738	164
ADIG-4	GTCATGAACCCAATAGCTAC	ADIG	ENSG00000182035	chr20:37209339-37209738	172
ADIG-5	GACAAGAAAAAGGGTCAGAG	ADIG	ENSG00000182035	chr20:37209339-37209738	196
ADIG-6	GCAAAAATTACCCCCAGGAT	ADIG	ENSG00000182035	chr20:37209339-37209738	259
ADIG-7	GATATGAACACCGATCCTGG	ADIG	ENSG00000182035	chr20:37209339-37209738	268
ADIPOR1-1	GAGGTAACCTCCACCCGCCC	ADIPOR1	ENSG00000159346	chr1:202927618-202928017	51
ADIPOR1-2	GTCAGGCTGCGATAACGAGG	ADIPOR1	ENSG00000159346	chr1:202927618-202928017	102
ADIPOR1-3	GCGCAGCCTGAAGTGCGTGA	ADIPOR1	ENSG00000159346	chr1:202927618-202928017	114
ADIPOR1-4	GAGAGAATGAGACAGAACGT	ADIPOR1	ENSG00000159346	chr1:202927618-202928017	148
ADIPOR1-5	GGGAGATGAGATAAGGTGTA	ADIPOR1	ENSG00000159346	chr1:202927618-202928017	191
ADIPOR1-6	GCTCATCTCCTCTGTCCCCA	ADIPOR1	ENSG00000159346	chr1:202927618-202928017	204
ADIPOR1-7	GGGTGAAACGACTAGCCTTG	ADIPOR1	ENSG00000159346	chr1:202927618-202928017	218
ADIPOR2-1	GCGGTCAGAGGGGCGGCTTC	ADIPOR2	ENSG00000006831	chr12:1799694-1800093	52
ADIPOR2-2	GCTCTGACCGCTCTAAAACC	ADIPOR2	ENSG00000006831	chr12:1799694-1800093	65
ADIPOR2-3	GCAGCTCCCACGATGCACCC	ADIPOR2	ENSG00000006831	chr12:1799694-1800093	82
ADIPOR2-4	GTAAGGAGCGCACGCTCCTC	ADIPOR2	ENSG00000006831	chr12:1799694-1800093	149
ADIPOR2-5	GGGTGGGAGAAAAAACTCCG	ADIPOR2	ENSG00000006831	chr12:1799694-1800093	186
ADIPOR2-6	GAAGCATCCGCGAGCCGGGG	ADIPOR2	ENSG00000006831	chr12:1799694-1800093	244
ADIPOR2-7	GGGATCGTGTGTCTCTGCCA	ADIPOR2	ENSG00000006831	chr12:1799694-1800093	331
ADORA1-1	GCGTCTGCCACCCCAGTCCC	ADORA1	ENSG00000163485	chr1:203096933-203097332	52
ADORA1-2	GAACCGAAACTGGCAGAAGG	ADORA1	ENSG00000163485	chr1:203095694-203096093	78
ADORA1-3	GTTAACTAATGACCAGACCC	ADORA1	ENSG00000163485	chr1:203095694-203096093	117
ADORA1-4	GAGGCATCCATCCATGTCCA	ADORA1	ENSG00000163485	chr1:203095694-203096093	133
ADORA1-5	GTTGGGCAAGGGTTCTAGGA	ADORA1	ENSG00000163485	chr1:203095694-203096093	194
ADORA1-6	GTTGTGGCTAGCTAACATTG	ADORA1	ENSG00000163485	chr1:203095694-203096093	237
ADORA1-7	GGGGACTGGGGTGGCAGACG	ADORA1	ENSG00000163485	chr1:203096933-203097332	55
ADORA1-8	GGGGGACGGAGCCCAGGACA	ADORA1	ENSG00000163485	chr1:203096933-203097332	81
ADORA1-9	GAACGCCCCAGCCTTGTCCT	ADORA1	ENSG00000163485	chr1:203096933-203097332	91
ADORA1-10	GGCGGGCACGCTGGGGAATA	ADORA1	ENSG00000163485	chr1:203096933-203097332	116
ADORA1-11	GAAGTGGGTGGGCGCAGGGC	ADORA1	ENSG00000163485	chr1:203096933-203097332	139
ADORA1-12	GCACCCACTTGAGACCCGTC	ADORA1	ENSG00000163485	chr1:203096933-203097332	152
ADORA1-13	GGGGAGGGGTCTGGACCCAG	ADORA1	ENSG00000163485	chr1:203095694-203096093	52
ADORA1-14	GTGGGTCCAGACCCCTCCCC	ADORA1	ENSG00000163485	chr1:203095694-203096093	56
ADORA2A-1	GCCTGGGCTCTGTGTCCGCG	ADORA2A	ENSG00000128271	chr22:24823031-24823430	60
ADORA2A-2	GTAGAATCATGGGTGAGAGC	ADORA2A	ENSG00000128271	chr22:24827588-24827987	141
ADORA2A-3	GCACCCATGATTCTATGAGA	ADORA2A	ENSG00000128271	chr22:24827588-24827987	149
ADORA2A-4	GGGCTCCCCCAGAGTCAAAA	ADORA2A	ENSG00000128271	chr22:24827588-24827987	190
ADORA2A-5	GCAAAACTTCTGCTTCTGAG	ADORA2A	ENSG00000128271	chr22:24827588-24827987	223
ADORA2A-6	GGCTGGGCTCAGGCCTGCTG	ADORA2A	ENSG00000128271	chr22:24827588-24827987	248
ADORA2A-7	GAGTCCTGGGCGGGACCCTG	ADORA2A	ENSG00000128271	chr22:24823031-24823430	82
ADORA2A-8	GAGGCTTGAAGGGGCAGTGC	ADORA2A	ENSG00000128271	chr22:24823031-24823430	105
ADORA2A-9	GCAGGGCCTCACAATGCCCC	ADORA2A	ENSG00000128271	chr22:24823031-24823430	130
ADORA2A-10	GTGGCTGCAATGAGGATGGG	ADORA2A	ENSG00000128271	chr22:24823031-24823430	153
ADORA2A-11	GGGACCGGCTGTTGGGTCCC	ADORA2A	ENSG00000128271	chr22:24823031-24823430	180
ADORA2A-12	GTGCCCAGGGACCCAACAGC	ADORA2A	ENSG00000128271	chr22:24823031-24823430	183
ADORA2A-13	GCGTATCAATGAGGAAACTG	ADORA2A	ENSG00000128271	chr22:24827588-24827987	80
ADORA2A-14	GTGGACCCCAAATGACCTCT	ADORA2A	ENSG00000128271	chr22:24827588-24827987	112
ADORA2B-1	GGGGGTGCGCAGGGTTAGCC	ADORA2B	ENSG00000170425	chr17:15847732-15848131	124
ADORA2B-2	GAGGCTAACCCTGCGCACCC	ADORA2B	ENSG00000170425	chr17:15847732-15848131	126
ADORA2B-3	GCGGCAGCCCCCCATCCAGT	ADORA2B	ENSG00000170425	chr17:15847732-15848131	153
ADORA2B-4	GCGACTGGATGGGGGGCTGC	ADORA2B	ENSG00000170425	chr17:15847732-15848131	154
ADORA2B-5	GCCCGCTCGTGCAGCAGTCT	ADORA2B	ENSG00000170425	chr17:15847732-15848131	202
ADORA2B-6	GCACCACCGGAGCTGTCTCC	ADORA2B	ENSG00000170425	chr17:15847732-15848131	233
ADORA2B-7	GAGCCTGGAGACAGCTCCGG	ADORA2B	ENSG00000170425	chr17:15847732-15848131	235
ADORA3-1	GCTGATCCTGCACTGTCCTC	ADORA3	ENSG00000121933	chr1:112046483-112046882	78
ADORA3-2	GAATTATCCTTCAGGAGGGC	ADORA3	ENSG00000121933	chr1:112031547-112031946	221
ADORA3-3	GTCTGGGGTCACTGGAGGTT	ADORA3	ENSG00000121933	chr1:112031547-112031946	335
ADORA3-4	GCAGAGGACAGTGCAGGATC	ADORA3	ENSG00000121933	chr1:112046483-112046882	79
ADORA3-5	GAGGCAAACGGGAGAAGCAG	ADORA3	ENSG00000121933	chr1:112046483-112046882	171
ADORA3-6	GAGTTCTGGCTAAGGTTAGG	ADORA3	ENSG00000121933	chr1:112046483-112046882	218
ADORA3-7	GACTCGTGCAAGAACTTAGC	ADORA3	ENSG00000121933	chr1:112046483-112046882	243
ADORA3-8	GTGCTGCAAAGGCTGGGTAT	ADORA3	ENSG00000121933	chr1:112046483-112046882	285
ADORA3-9	GCAAAGATTCCCTGCTCAGA	ADORA3	ENSG00000121933	chr1:112046483-112046882	331
ADORA3-10	GGCCATGGTCATGGATGAAA	ADORA3	ENSG00000121933	chr1:112031547-112031946	127
ADORA3-11	GGCAGCTCCTGCCCTCCTGA	ADORA3	ENSG00000121933	chr1:112031547-112031946	215
ADPRM-1	GCATAACTCGTCCGGGTACT	ADPRM	ENSG00000170222	chr17:10600412-10600811	52
ADPRM-2	GGCCAAAGTTGGCCACCCAG	ADPRM	ENSG00000170222	chr17:10600412-10600811	77
ADPRM-3	GCCCAAAACTCGAGTCCGCG	ADPRM	ENSG00000170222	chr17:10600412-10600811	107
ADPRM-4	GTCTCGCAGTCCCCTCGGCT	ADPRM	ENSG00000170222	chr17:10600412-10600811	130
ADPRM-5	GGACTGCGAGAGTCTTGCTG	ADPRM	ENSG00000170222	chr17:10600412-10600811	142
ADPRM-6	GCAGTTCTGCGCGCGGCAAG	ADPRM	ENSG00000170222	chr17:10600412-10600811	164
ADPRM-7	GCAATAGCCAGGGCGCCCCG	ADPRM	ENSG00000170222	chr17:10600412-10600811	198
ADRA1A-1	GCTAGAACCCAACCCCCTCT	ADRA1A	ENSG00000120907	chr8:26724891-26725290	54
ADRA1A-2	GGATCTTCGCACCCAGCTTC	ADRA1A	ENSG00000120907	chr8:26722787-26723186	52
ADRA1A-3	GAAGCTGGGTGCGAAGATCC	ADRA1A	ENSG00000120907	chr8:26722787-26723186	56
ADRA1A-4	GTCTGGAATTGCATGTTGCA	ADRA1A	ENSG00000120907	chr8:26722787-26723186	83
ADRA1A-5	GCAGGACGAATAAGACAGCG	ADRA1A	ENSG00000120907	chr8:26722787-26723186	124
ADRA1A-6	GTTGAGGGAGAGACTGGCGC	ADRA1A	ENSG00000120907	chr8:26722787-26723186	193
ADRA1A-7	GATCAGCCGTCGACGCTCAA	ADRA1A	ENSG00000120907	chr8:26722787-26723186	223
ADRA1A-8	GCGCTGCGCTACCCAACCAT	ADRA1A	ENSG00000120907	chr8:26722787-26723186	251
ADRA1B-1	GCGTGCAGTCAGCCCAGAAG	ADRA1B	ENSG00000170214	chr5:159343240-159343639	185
ADRA1B-2	GACTGCACGGCGGTGACATC	ADRA1B	ENSG00000170214	chr5:159343240-159343639	199
ADRA1B-3	GGGCAATGCGGGTCCAGCCA	ADRA1B	ENSG00000170214	chr5:159343240-159343639	260
ADRA1B-4	GTTCCCGGCTTGCGGGGTGG	ADRA1B	ENSG00000170214	chr5:159343240-159343639	299
ADRA1B-5	GGACCTGGGCGTGGAGATCG	ADRA1B	ENSG00000170214	chr5:159343240-159343639	397
ADRA1B-6	GCGGCGGTGCCCAGCTCGCT	ADRA1B	ENSG00000170214	chr5:159343240-159343639	101
ADRA1B-7	GCGCCCAGCGAGCGCCGAAG	ADRA1B	ENSG00000170214	chr5:159343240-159343639	147
ADRA1D-1	GTCTGAGCGTGCCCGGCAAG	ADRA1D	ENSG00000171873	chr20:4229822-4230221	86
ADRA1D-2	GGTGCAGGCAGCGGCCACTG	ADRA1D	ENSG00000171873	chr20:4229822-4230221	135
ADRA1D-3	GCGAGTTGGGAGCGCCGCAG	ADRA1D	ENSG00000171873	chr20:4229822-4230221	148
ADRA1D-4	GTCCTGGCGCTGCCCCTCCT	ADRA1D	ENSG00000171873	chr20:4229822-4230221	185
ADRA1D-5	GAAGGAGGAGGGGGCGACCC	ADRA1D	ENSG00000171873	chr20:4229822-4230221	206
ADRA1D-6	GGAGACGGGCGCCACACTCC	ADRA1D	ENSG00000171873	chr20:4229822-4230221	232
ADRA1D-7	GCGAAGGGTCCCTTCTACCC	ADRA1D	ENSG00000171873	chr20:4229822-4230221	249
ADRA2A-1	GCTAGGCGCGGGCGCTAGAC	ADRA2A	ENSG00000150594	chr10:112836291-112836690	74
ADRA2A-2	GCTGAGGGCAACGCTCCCCG	ADRA2A	ENSG00000150594	chr10:112836291-112836690	103
ADRA2A-3	GCTCGGGGAGCGTTGCCCTC	ADRA2A	ENSG00000150594	chr10:112836291-112836690	104
ADRA2A-4	GAGGTACCCGCCTCTCCAAA	ADRA2A	ENSG00000150594	chr10:112836291-112836690	135
ADRA2A-5	GAGCGGCCCCTGCTGGGAGT	ADRA2A	ENSG00000150594	chr10:112836291-112836690	205
ADRA2A-6	GCATGGCCAACTCCCAGCAG	ADRA2A	ENSG00000150594	chr10:112836291-112836690	210
ADRA2A-7	GCCATGCAGCTCCGGGCCGA	ADRA2A	ENSG00000150594	chr10:112836291-112836690	227
ADRA2B-1	GTTGGGAAACTTCTCTGGGG	ADRA2B	ENSG00000222040	chr2:96782085-96782484	76
ADRA2B-2	GTGCGAGCTGAGCGGGCGCA	ADRA2B	ENSG00000222040	chr2:96782085-96782484	223
ADRA2B-3	GTTGCGCCCGCTCAGCTCGC	ADRA2B	ENSG00000222040	chr2:96782085-96782484	225
ADRA2B-4	GGAGTGGGGAGCGGGGAGAG	ADRA2B	ENSG00000222040	chr2:96782085-96782484	273
ADRA2B-5	GGGAGGAAGGCGGAGACTGG	ADRA2B	ENSG00000222040	chr2:96782085-96782484	297
ADRA2B-6	GGCGCACCTTCAGCCCACCT	ADRA2B	ENSG00000222040	chr2:96782085-96782484	358
ADRA2B-7	GGGGCTGAAGGTGCGCTTCG	ADRA2B	ENSG00000222040	chr2:96782085-96782484	365
ADRA2B-8	GCAGGTAGAGGCGCTGGGCG	ADRA2B	ENSG00000222040	chr2:96782085-96782484	419
ADRA2C-1	GCCGCCCGGGAAAGTAAAGT	ADRA2C	ENSG00000184160	chr4:3767576-3767975	224
ADRA2C-2	GGAGTGCGGCCGCCTGCGAT	ADRA2C	ENSG00000184160	chr4:3767576-3767975	381
ADRA2C-3	GGTTGGAAGCCGATCGCAGG	ADRA2C	ENSG00000184160	chr4:3767576-3767975	389
ADRA2C-4	GCTTGGGTCGAGTTGCGCAG	ADRA2C	ENSG00000184160	chr4:3767576-3767975	410
ADRA2C-5	GCGCTCAGGCACGCCCGCTC	ADRA2C	ENSG00000184160	chr4:3767576-3767975	52
ADRA2C-6	GCCGAGCGGGCGTGCCTGAG	ADRA2C	ENSG00000184160	chr4:3767576-3767975	53
ADRA2C-7	GGATGGGAGGCGGAGCGCCC	ADRA2C	ENSG00000184160	chr4:3767576-3767975	124
ADRB1-1	GGCTCTTCCAGCAGCGGCAG	ADRB1	ENSG00000043591	chr10:115803307-115803706	88
ADRB1-2	GCCGCTGCTGGAAGAGCCGC	ADRB1	ENSG00000043591	chr10:115803307-115803706	94
ADRB1-3	GCAGAAACATGCTGAAGTCC	ADRB1	ENSG00000043591	chr10:115803307-115803706	112
ADRB1-4	GAGTGGGAGCGGGGTGGGGT	ADRB1	ENSG00000043591	chr10:115803307-115803706	167
ADRB1-5	GCACTCCCCAAGCCAACCCC	ADRB1	ENSG00000043591	chr10:115803307-115803706	185
ADRB1-6	GCAGGCTCCTGCAGCCAATC	ADRB1	ENSG00000043591	chr10:115803307-115803706	217
ADRB1-7	GGCAAAGGCACGCCCCCGTC	ADRB1	ENSG00000043591	chr10:115803307-115803706	239
ADRB2-1	GAGAAGGAGGGCGAGGGGAG	ADRB2	ENSG00000169252	chr5:148205657-148206056	53
ADRB2-2	GCCCCTCGCCCTCCTTCTCC	ADRB2	ENSG00000169252	chr5:148205657-148206056	58
ADRB2-3	GCGCCCTCCAGGGAGCAGTT	ADRB2	ENSG00000169252	chr5:148205657-148206056	97
ADRB2-4	GGCGGGCCACCACTGCTTCC	ADRB2	ENSG00000169252	chr5:148205657-148206056	116
ADRB2-5	GGGTAGCCGGGAAGCAGTGG	ADRB2	ENSG00000169252	chr5:148205657-148206056	121
ADRB2-6	GCTACCCTGGCTGGCCCCAG	ADRB2	ENSG00000169252	chr5:148205657-148206056	138
ADRB2-7	GGTGTCCTTACCAGCCAACC	ADRB2	ENSG00000169252	chr5:148205657-148206056	176
ADRB3-1	GAGCAGCACGTAGGGCATGT	ADRB3	ENSG00000188778	chr8:37823363-37823762	56
ADRB3-2	GACTGAAACAGAAGGGAAAG	ADRB3	ENSG00000188778	chr8:37824584-37824983	94
ADRB3-3	GGGGAGTTCAAAGCCAGCCT	ADRB3	ENSG00000188778	chr8:37824584-37824983	211
ADRB3-4	GGGAGGCTGGGACAGGAGGG	ADRB3	ENSG00000188778	chr8:37824584-37824983	242
ADRB3-5	GTCCCAGCCTCCTGAGTAGT	ADRB3	ENSG00000188778	chr8:37824584-37824983	253
ADRB3-6	GATTGCAGGCGTGAACCACT	ADRB3	ENSG00000188778	chr8:37824584-37824983	276
ADRB3-7	GAGGCGAAGGCACAGCAGCG	ADRB3	ENSG00000188778	chr8:37823363-37823762	78
ADRB3-8	GGAGTGGCAGCGCTGCGCCT	ADRB3	ENSG00000188778	chr8:37823363-37823762	104
ADRB3-9	GGCCCATCATGAGCCAGTGG	ADRB3	ENSG00000188778	chr8:37823363-37823762	142
ADRB3-10	GATGGGCGCAAACGACACCG	ADRB3	ENSG00000188778	chr8:37823363-37823762	158
ADRB3-11	GGTGTGGGTCGTGTCGGCCG	ADRB3	ENSG00000188778	chr8:37823363-37823762	174
ADRB3-12	GCACCAGGACCACAGCTGTC	ADRB3	ENSG00000188778	chr8:37823363-37823762	193
ADRB3-13	GGTCTTGGGAGAGGAGATAC	ADRB3	ENSG00000188778	chr8:37824584-37824983	52
ADRB3-14	GCTCTCCCAAGACCTCAGCT	ADRB3	ENSG00000188778	chr8:37824584-37824983	62
ADTRP-1	GAGAAAAGAGACTACAGCCA	ADTRP	ENSG00000111863	chr6:11779139-11779538	290
ADTRP-2	GCCTAAGCACACCCATGATC	ADTRP	ENSG00000111863	Multiple	379
ADTRP-3	GTAGGGCATGAACAGTAGAA	ADTRP	ENSG00000111863	Multiple	397
ADTRP-4	GCTAGAATCTCAGAGACCTC	ADTRP	ENSG00000111863	chr6:11779381-11779780	199
ADTRP-5	GCTGCTCCCTGGAGGATCAA	ADTRP	ENSG00000111863	chr6:11779381-11779780	235
ADTRP-6	GGGTTACTCTTGGTTCTCTA	ADTRP	ENSG00000111863	chr6:11779381-11779780	301
ADTRP-7	GAGAGAACCAAGAGTAACCC	ADTRP	ENSG00000111863	chr6:11779381-11779780	305
ADTRP-8	GGGGAGGGAAGAAGCAGCAC	ADTRP	ENSG00000111863	chr6:11779381-11779780	369
ADTRP-9	GGTCATGGCCATAGTAAGGA	ADTRP	ENSG00000111863	chr6:11779381-11779780	394
AEBP1-1	GAGAGTGGACGGAGGGGCTG	AEBP1	ENSG00000106624	chr7:44143461-44143860	51
AEBP1-2	GGGCGCAAGTCTCCGGGCTT	AEBP1	ENSG00000106624	chr7:44143461-44143860	139
AEBP1-3	GAGACTTGCGCCTAGGACAG	AEBP1	ENSG00000106624	chr7:44143461-44143860	150
AEBP1-4	GAGACAGAGGGCCTGAGGGA	AEBP1	ENSG00000106624	chr7:44143461-44143860	195
AEBP1-5	GAAAGGTGGTGGGGAGGGCC	AEBP1	ENSG00000106624	chr7:44143461-44143860	217
AEBP1-6	GGCAGAAGGAGGAGGGATGT	AEBP1	ENSG00000106624	chr7:44143461-44143860	257
AEBP1-7	GTCCCTCCTCCTTCTGCCCT	AEBP1	ENSG00000106624	chr7:44143461-44143860	263
AFG3L2-1	GTAGCTCCCCCTTGCCCTCC	AFG3L2	ENSG00000141385	chr18:12377414-12377813	51
AFG3L2-2	GGAGGGCAAGGGGGAGCTAG	AFG3L2	ENSG00000141385	chr18:12377414-12377813	55
AFG3L2-3	GACCGGGCCGAGGGAGGACT	AFG3L2	ENSG00000141385	chr18:12377414-12377813	82
AFG3L2-4	GGAGGGCGAGCGAGAGCTGG	AFG3L2	ENSG00000141385	chr18:12377414-12377813	104
AFG3L2-5	GCGGGGCTGATGGCGCACGT	AFG3L2	ENSG00000141385	chr18:12377414-12377813	126
AFG3L2-6	GAAGGACTAGGAGAGCGAGC	AFG3L2	ENSG00000141385	chr18:12377414-12377813	174
AFG3L2-7	GCTAAGGGGAGACGCGTGAC	AFG3L2	ENSG00000141385	chr18:12377414-12377813	249
AGER-1	GTCACTCCCACACCCACCCT	AGER	ENSG00000204305	chr6:32150809-32151208	70
AGER-2	GGATGGGGAGTGTACCCTCT	AGER	ENSG00000204305	chr6:32152202-32152601	75
AGER-3	GTGCGCAAAGTTGCATCAAT	AGER	ENSG00000204305	chr6:32152202-32152601	182
AGER-4	GGGCCAGACTGTTGTCTGCA	AGER	ENSG00000204305	chr6:32152202-32152601	209
AGER-5	GTGGGTGTGGGAGTGAGATC	AGER	ENSG00000204305	chr6:32150809-32151208	77
AGER-6	GGCAGCTTGGGGGGCACCTT	AGER	ENSG00000204305	chr6:32150809-32151208	105
AGER-7	GATGAGAAGGGTGAGTCCTA	AGER	ENSG00000204305	chr6:32150809-32151208	120
AGER-8	GACCCTTCTCATTAGGCACC	AGER	ENSG00000204305	chr6:32150809-32151208	131
AGER-9	GCACTTGGATGGGAAGCCCC	AGER	ENSG00000204305	chr6:32150809-32151208	148
AGER-10	GGCCAGCTAAGAGTCCCTGC	AGER	ENSG00000204305	chr6:32150809-32151208	169
AGER-11	GCTGGGTACAGTCACTTCCC	AGER	ENSG00000204305	chr6:32152202-32152601	51
AGER-12	GGTACACTCCCCATCCCCCA	AGER	ENSG00000204305	chr6:32152202-32152601	67
AGL-1	GAAGGAGAAAGCGCCGCTCC	AGL	ENSG00000162688	chr1:100315141-100315540	56
AGL-2	GTACGGTCGGGGGGAGGGGA	AGL	ENSG00000162688	chr1:100315546-100315945	82
AGL-3	GGAAACAGAAGGGGAAGGGC	AGL	ENSG00000162688	chr1:100315546-100315945	107
AGL-4	GGCGGCTTCTGTGCGAGGCT	AGL	ENSG00000162688	chr1:100315546-100315945	132
AGL-5	GGCACAGAAGCCGCAGCCCA	AGL	ENSG00000162688	chr1:100315546-100315945	141
AGL-6	GCGGGCGCCGTGAAGGGCAA	AGL	ENSG00000162688	chr1:100315546-100315945	168
AGL-7	GGGCCGGTGCACCTTCCCCA	AGL	ENSG00000162688	chr1:100315141-100315540	79
AGL-8	GAGGTGCACCGGCCAAGGCG	AGL	ENSG00000162688	chr1:100315141-100315540	88
AGL-9	GCTCGCAGGCTGTTAAAGGA	AGL	ENSG00000162688	chr1:100315141-100315540	110
AGL-10	GGTTGCACATTAAAATCCCG	AGL	ENSG00000162688	chr1:100315141-100315540	138
AGL-11	GAGCTCGCAGCCGGTACCGC	AGL	ENSG00000162688	chr1:100315141-100315540	153
AGL-12	GCTAGGTTGAGCTGCACAGT	AGL	ENSG00000162688	chr1:100315141-100315540	173
AGL-13	GACTGCAGGACCCGCGACTC	AGL	ENSG00000162688	chr1:100315546-100315945	57
AGL-14	GACCGTAGCACCAGAGTCGC	AGL	ENSG00000162688	chr1:100315546-100315945	66
AGMO-1	GGGTTGCAAACATTCAGAAG	AGMO	ENSG00000187546	chr7:15601741-15602140	388
AGMO-2	GTACAGTGCAGTTTGACTGT	AGMO	ENSG00000187546	chr7:15601741-15602140	58
AGMO-3	GAAGAAAAAAGTGATAACGC	AGMO	ENSG00000187546	chr7:15601741-15602140	136
AGMO-4	GTATGTTCACTCTGAAAAAC	AGMO	ENSG00000187546	chr7:15601741-15602140	160
AGMO-5	GTCCTACAGAGACTGTGTAT	AGMO	ENSG00000187546	chr7:15601741-15602140	273
AGMO-6	GGCCTATACACAGTCTCTGT	AGMO	ENSG00000187546	chr7:15601741-15602140	274
AGMO-7	GTCAGTAAGCACTGAATATC	AGMO	ENSG00000187546	chr7:15601741-15602140	321
AGPAT1-1	GCAGCTGGAGCCAGAGATGG	AGPAT1	ENSG00000204310	chr6:32144000-32144399	87
AGPAT1-2	GGGGTGGGCCAATCCTGTGA	AGPAT1	ENSG00000204310	chr6:32145683-32146082	90
AGPAT1-3	GTGGCTCCAAATCAACTCAT	AGPAT1	ENSG00000204310	chr6:32145683-32146082	174
AGPAT1-4	GCCGGATTGCTATTGGACTT	AGPAT1	ENSG00000204310	chr6:32145683-32146082	202
AGPAT1-5	GTCTCTAAAAGAGGAAGCGA	AGPAT1	ENSG00000204310	chr6:32145683-32146082	228
AGPAT1-6	GAGGGGATCCAGAGCTGAAA	AGPAT1	ENSG00000204310	chr6:32144000-32144399	129
AGPAT1-7	GGGAAGGAATGTGCGGAAGG	AGPAT1	ENSG00000204310	chr6:32144000-32144399	162
AGPAT1-8	GGCAGTTAAAAGAGAGCTGA	AGPAT1	ENSG00000204310	chr6:32144000-32144399	192
AGPAT1-9	GGGAATAAGCAGCAGATAAC	AGPAT1	ENSG00000204310	chr6:32144000-32144399	245
AGPAT1-10	GGGGTCCTTAAGAATAGTTG	AGPAT1	ENSG00000204310	chr6:32144000-32144399	267
AGPAT1-11	GCTGGAGAGAAAAAGAAGAG	AGPAT1	ENSG00000204310	chr6:32144000-32144399	360
AGPAT1-12	GCAAGATAGGGGTGAAGAGG	AGPAT1	ENSG00000204310	chr6:32145683-32146082	51
AGPAT1-13	GGAGAAGGTTAAACCCTCAC	AGPAT1	ENSG00000204310	chr6:32145683-32146082	78
AGPAT2-1	GCCCCAACAACGCCCCGACA	AGPAT2	ENSG00000169692	chr9:139581986-139582385	52
AGPAT2-2	GCTTCCCGCCCTGGGTCACC	AGPAT2	ENSG00000169692	chr9:139581986-139582385	132
AGPAT2-3	GTGGCAGAAGGCTGTGGGGA	AGPAT2	ENSG00000169692	chr9:139581986-139582385	175
AGPAT2-4	GCTCCCCACAGCCTTCTGCC	AGPAT2	ENSG00000169692	chr9:139581986-139582385	177
AGPAT2-5	GGAGCAGAGCGCCAGAGCCT	AGPAT2	ENSG00000169692	chr9:139581986-139582385	202
AGPAT2-6	GCGCTCTGCTCCCACCCTCC	AGPAT2	ENSG00000169692	chr9:139581986-139582385	214
AGPAT2-7	GCCAGGGGACCCCCCCATCA	AGPAT2	ENSG00000169692	chr9:139581986-139582385	238
AGPAT3-1	GCCACTGCATTCCAGCCTAG	AGPAT3	ENSG00000160216	chr21:45366312-45366711	302
AGPAT3-2	GCACTGCAAACTCTGCCTCC	AGPAT3	ENSG00000160216	chr21:45366312-45366711	337
AGPAT3-3	GAGAATCACTTGAATCCAGG	AGPAT3	ENSG00000160216	chr21:45366312-45366711	351
AGPAT3-4	GAGGTGCGGGCTACCACGCC	AGPAT3	ENSG00000160216	chr21:45366312-45366711	405
AGPAT3-5	GTACAAAAATCAGCCAGGCG	AGPAT3	ENSG00000160216	chr21:45366312-45366711	417
AGPAT3-6	GCCGTTAGCGGATCCCACGC	AGPAT3	ENSG00000160216	chr21:45284549-45284948	173
AGPAT3-7	GATCCGCTAACGGACGGGGC	AGPAT3	ENSG00000160216	chr21:45284549-45284948	183
AGPAT3-8	GCAGGGGGGTCGGGGCTGAA	AGPAT3	ENSG00000160216	chr21:45284549-45284948	255
AGPAT3-9	GGAGACCCCGGCAGGGGAGA	AGPAT3	ENSG00000160216	chr21:45284549-45284948	399
AGPAT4-1	GCAAGTTAGCAGTTGCCGAG	AGPAT4	ENSG00000026652	chr6:161695194-161695593	52
AGPAT4-2	GCCAGCTCGCTCTTCCCTCT	AGPAT4	ENSG00000026652	chr6:161695194-161695593	66
AGPAT4-3	GACACTAATTGGAAGGGGAA	AGPAT4	ENSG00000026652	chr6:161695194-161695593	104
AGPAT4-4	GTCCCCTTCCAATTAGTGTA	AGPAT4	ENSG00000026652	chr6:161695194-161695593	108
AGPAT4-5	GAAGCAAGGCCACTTCCAGG	AGPAT4	ENSG00000026652	chr6:161695194-161695593	211
AGPAT4-6	GTTGCATCCCTGCGCCCTAA	AGPAT4	ENSG00000026652	chr6:161695194-161695593	258
AGPAT4-7	GGAGGAGCCGTTAGGGCGCA	AGPAT4	ENSG00000026652	chr6:161695194-161695593	264
AGPAT5-1	GACAGCTACCTGCTGGGGCG	AGPAT5	ENSG00000155189	chr8:6565379-6565778	53
AGPAT5-2	GCCTCCCGGATCGATGGCTC	AGPAT5	ENSG00000155189	chr8:6565688-6566087	177
AGPAT5-3	GGCGATGGGTGAGGGTCATG	AGPAT5	ENSG00000155189	chr8:6565688-6566087	209
AGPAT5-4	GCATCGCCACATCCCCCTGC	AGPAT5	ENSG00000155189	chr8:6565688-6566087	225
AGPAT5-5	GCAACAACGCGCCTTCTGAT	AGPAT5	ENSG00000155189	chr8:6565688-6566087	264
AGPAT5-6	GGAGGTGGAACTATGGCAAC	AGPAT5	ENSG00000155189	chr8:6565688-6566087	289
AGPAT5-7	GGGGGAGCATGCGCAGTGGC	AGPAT5	ENSG00000155189	chr8:6565379-6565778	86
AGPAT5-8	GACTGCGCATGCTCCCCAGC	AGPAT5	ENSG00000155189	chr8:6565379-6565778	92
AGPAT5-9	GTGGTGGCGACTGACGGAAC	AGPAT5	ENSG00000155189	chr8:6565379-6565778	140
AGPAT5-10	GGAAGGTGGGTGCTGGCCGG	AGPAT5	ENSG00000155189	chr8:6565379-6565778	164
AGPAT5-11	GAGGCACCCGGACCCTCCTC	AGPAT5	ENSG00000155189	chr8:6565379-6565778	179
AGPAT5-12	GAAGGGTCGCTGGAGCTGCC	AGPAT5	ENSG00000155189	chr8:6565379-6565778	244
AGPAT5-13	GGGCAAAGCAAGGGAACCCG	AGPAT5	ENSG00000155189	chr8:6565688-6566087	154
AGPAT5-14	GATCGATCCGGGAGGGCCGC	AGPAT5	ENSG00000155189	chr8:6565688-6566087	169
AGPAT6-1	GAACCCGCGACCGGTCCACG	AGPAT6	ENSG00000158669	chr8:41435208-41435607	63
AGPAT6-2	GTTGGAGCTGCCTAGCCTCG	AGPAT6	ENSG00000158669	chr8:41435435-41435834	91
AGPAT6-3	GTAGGCAGCTCCAAATCCCG	AGPAT6	ENSG00000158669	chr8:41435435-41435834	100
AGPAT6-4	GGGGCGGCGCAGACAAAGGC	AGPAT6	ENSG00000158669	chr8:41435435-41435834	184
AGPAT6-5	GTGCCCCCTAGTCCGCCAGA	AGPAT6	ENSG00000158669	chr8:41435435-41435834	330
AGPAT6-6	GAGTCGCCCTCTGGCGGACT	AGPAT6	ENSG00000158669	Multiple	98
AGPAT6-7	GGGCAGGAGCAGGAGAGGCC	AGPAT6	ENSG00000158669	Multiple	143
AGPAT6-8	GGCGCGTCCCTCTCAGAAAG	AGPAT6	ENSG00000158669	Multiple	185
AGPAT6-9	GAGTATCGGGTCCTAACGCA	AGPAT6	ENSG00000158669	chr8:41435208-41435607	214
AGPAT6-10	GCTGCGTTAGGACCCGATAC	AGPAT6	ENSG00000158669	chr8:41435208-41435607	216
AGPAT6-11	GACAAGCGAACCTCCGGGGA	AGPAT6	ENSG00000158669	chr8:41435208-41435607	240
AGPAT6-12	GTCGGTGAGTAGGAGGGAGC	AGPAT6	ENSG00000158669	chr8:41435435-41435834	69
AGPAT6-13	GCTCCTACTCACCGACCGCG	AGPAT6	ENSG00000158669	chr8:41435435-41435834	77
AGPAT9-1	GAGCGGCGTACACGGCTGCG	AGPAT9	ENSG00000138678	Multiple	83
AGPAT9-2	GCTCCCCCAGCACTCAGCAA	AGPAT9	ENSG00000138678	chr4:84456762-84457161	98
AGPAT9-3	GTGAAAACTCTCCTCCTGAA	AGPAT9	ENSG00000138678	chr4:84456762-84457161	121
AGPAT9-4	GCGTCAGCAGTTCATTCTGC	AGPAT9	ENSG00000138678	chr4:84456762-84457161	169
AGPAT9-5	GAATGAACTGCTGACGTATC	AGPAT9	ENSG00000138678	chr4:84456762-84457161	176
AGPAT9-6	GCAGCCGTGTACGCCGCTTC	AGPAT9	ENSG00000138678	chr4:84456568-84456967	88
AGPAT9-7	GCCACACCTCCTTCCCCACA	AGPAT9	ENSG00000138678	chr4:84456568-84456967	113
AGPAT9-8	GCCATGTGGGGAAGGAGGTG	AGPAT9	ENSG00000138678	chr4:84456568-84456967	113
AGPAT9-9	GGATTGAGCCCCACAGCTGT	AGPAT9	ENSG00000138678	chr4:84456568-84456967	135
AGPAT9-10	GTCTTGCTTATCCCGAGAGT	AGPAT9	ENSG00000138678	chr4:84456568-84456967	155
AGPAT9-11	GGAGAGAGCTTCCTACTCTC	AGPAT9	ENSG00000138678	chr4:84456568-84456967	165
AGPAT9-12	GAGTGCCGCAGCCTCCTGGG	AGPAT9	ENSG00000138678	chr4:84456762-84457161	52
AGPAT9-13	GGAGACCGCCCAGGAGGCTG	AGPAT9	ENSG00000138678	chr4:84456762-84457161	56
AGPS-1	GATGTGAAGCTCCAGACGCA	AGPS	ENSG00000018510	chr2:178256997-178257396	56
AGPS-2	GCGCTCCCTTGTCACGCCTC	AGPS	ENSG00000018510	chr2:178256997-178257396	104
AGPS-3	GGCTTCCCGAGGCGTGACAA	AGPS	ENSG00000018510	chr2:178256997-178257396	108
AGPS-4	GAAGCGCGCACCTGCCAAGC	AGPS	ENSG00000018510	chr2:178256997-178257396	126
AGPS-5	GTCGAACTCACCTGCTTGGC	AGPS	ENSG00000018510	chr2:178256997-178257396	135
AGPS-6	GGTTCGAGCTGACTCCCGGT	AGPS	ENSG00000018510	chr2:178256997-178257396	151
AGPS-7	GCAAACCACGTCCGCCCTCG	AGPS	ENSG00000018510	chr2:178256997-178257396	201
AGRN-1	GAGGAAGGAGGAGGGGGAGG	AGRN	ENSG00000188157	chr1:955000-955399	74
AGRN-2	GGGGCCTGCAGGAAAGGGTA	AGRN	ENSG00000188157	chr1:980280-980679	186
AGRN-3	GGACTGGCTGGGTCCAGGGT	AGRN	ENSG00000188157	chr1:980280-980679	235
AGRN-4	GTGACAGTGGGGGTAGGTGG	AGRN	ENSG00000188157	chr1:980280-980679	259
AGRN-5	GGCCGCCGCGAACAAAGCCC	AGRN	ENSG00000188157	chr1:955000-955399	155
AGRN-6	GGTGCAGCCGCACTTCCGGG	AGRN	ENSG00000188157	chr1:955000-955399	289
AGRN-7	GCCCGAGTTAATGCCTAATC	AGRN	ENSG00000188157	chr1:955000-955399	310
AGRN-8	GAGACGTGACGGGACTGCCG	AGRN	ENSG00000188157	chr1:955000-955399	335
AGRN-9	GGCTGAGCTCAGGTACTCAC	AGRN	ENSG00000188157	chr1:980280-980679	54
AGRN-10	GTTGTCCTGGCAGCAGCCGT	AGRN	ENSG00000188157	chr1:980280-980679	114
AGRN-11	GACGCCCTACGGCTGCTGCC	AGRN	ENSG00000188157	chr1:980280-980679	118
AGRN-12	GGCGTCTGGGCACAGTGTAA	AGRN	ENSG00000188157	chr1:980280-980679	136
AGTR1-1	GCGCCTAGCGAGGGGTCGTG	AGTR1	ENSG00000144891	chr3:148415072-148415471	51
AGTR1-2	GTCCCTCACGACCCCTCGCT	AGTR1	ENSG00000144891	chr3:148415072-148415471	53
AGTR1-3	GGAGAGCGAGCTGGGGGTAC	AGTR1	ENSG00000144891	chr3:148415072-148415471	73
AGTR1-4	GGAAGAACACGAATCTCCGC	AGTR1	ENSG00000144891	chr3:148415072-148415471	105
AGTR1-5	GCTTGGGTAGCATGTCCAAT	AGTR1	ENSG00000144891	chr3:148415072-148415471	288
AGTR1-6	GTCTCCCAACTCATGCTATG	AGTR1	ENSG00000144891	chr3:148415072-148415471	411
AGTR1-7	GTGGCCTCATAGCATGAGTT	AGTR1	ENSG00000144891	chr3:148415072-148415471	414
AGTR2-1	GGTAGGTTGAAGGCTCCCAG	AGTR2	ENSG00000180772	ENST00000371906	67
AGTR2-2	GCTCTCTGGAAAGCTGGCAA	AGTR2	ENSG00000180772	ENST00000371906	113
AGTR2-3	GCCTTGCCAGCTTTCCAGAG	AGTR2	ENSG00000180772	ENST00000371906	114
AGTR2-4	GTTGAATGAGCTGTTATGAT	AGTR2	ENSG00000180772	ENST00000371906	180
AGTR2-5	GATGCCAATATCAGGAAAAA	AGTR2	ENSG00000180772	ENST00000371906	314
AGTR2-6	GAAATTAGTGAGTAGAGACT	AGTR2	ENSG00000180772	ENST00000371906	344
AGTRAP-1	GGTACTGCCTGGGCGGTGGC	AGTRAP	ENSG00000177674	chr1:11795642-11796041	51
AGTRAP-2	GCCACCGCCCAGGCAGTACT	AGTRAP	ENSG00000177674	chr1:11795642-11796041	55
AGTRAP-3	GGCCAGGCAGGATACGCCCT	AGTRAP	ENSG00000177674	chr1:11795642-11796041	108
AGTRAP-4	GCCTGCCTGGCTAATATTCC	AGTRAP	ENSG00000177674	chr1:11795642-11796041	120
AGTRAP-5	GGTCCGAACAGTCCGCTTCC	AGTRAP	ENSG00000177674	chr1:11795642-11796041	137
AGTRAP-6	GGTTCGGACTGCCTGCAGCC	AGTRAP	ENSG00000177674	chr1:11795642-11796041	151
AGTRAP-7	GCCCCAGTTGTCCTGGCTGC	AGTRAP	ENSG00000177674	chr1:11795642-11796041	161
AHSG-1	GGCCAAAGTCCATGCTGCTG	AHSG	ENSG00000145192	ENST00000411641	82
AHSG-2	GAGATGCTCCAAAGTCTGCT	AHSG	ENSG00000145192	ENST00000411641	107
AHSG-3	GCCATGTTCCAAGCAGACTT	AHSG	ENSG00000145192	ENST00000411641	114
AHSG-4	GAGTCAGCCTCAGAGTGCCA	AHSG	ENSG00000145192	ENST00000411641	180
AHSG-5	GCCAAACCCATGGCACTCTG	AHSG	ENSG00000145192	ENST00000411641	186
AHSG-6	GCTGTGATCTGAGCATGCCA	AHSG	ENSG00000145192	ENST00000411641	229
AIFM1-1	GCTCGCTGCCGCATTGCGAT	AIFM1	ENSG00000156709	chrX:129299839-129300238	60
AIFM1-2	GTCTCACAACAGCGTAGCCC	AIFM1	ENSG00000156709	chrX:129299962-129300361	168
AIFM1-3	GAAAACAAAGTGCGATGCCG	AIFM1	ENSG00000156709	chrX:129299962-129300361	184
AIFM1-4	GGTGCGGACCAATCGCAATG	AIFM1	ENSG00000156709	chrX:129299839-129300238	67
AIFM1-5	GCGCAAGCTCGCAAAGACGC	AIFM1	ENSG00000156709	chrX:129299839-129300238	120
AIFM1-6	GGCCACAAACTCGCGAAAAC	AIFM1	ENSG00000156709	chrX:129299839-129300238	152
AIFM1-7	GTGTTGGACTGAACGAGTTA	AIFM1	ENSG00000156709	Multiple	178
AIFM1-8	GCACGAGTCCCTCCTTGAAC	AIFM1	ENSG00000156709	Multiple	202
AIFM1-9	GCTGTTCAAGGAGGGACTCG	AIFM1	ENSG00000156709	Multiple	203
AIFM1-10	GGCACAACCGCCAATCAAAG	AIFM1	ENSG00000156709	chrX:129299962-129300361	104
AIFM1-11	GGTTCTCGTCACCAACACAG	AIFM1	ENSG00000156709	chrX:129299962-129300361	135
AIFM2-1	GCTGAATGGCTCGGCAGGAC	AIFM2	ENSG00000042286	chr10:71892791-71893190	51
AIFM2-2	GCTGCCGAGCCATTCAGACT	AIFM2	ENSG00000042286	chr10:71892791-71893190	57
AIFM2-3	GAGAAAATCAGAGGAACAGG	AIFM2	ENSG00000042286	chr10:71892791-71893190	196
AIFM2-4	GTGGGGTTCCCCTCACACGT	AIFM2	ENSG00000042286	chr10:71892791-71893190	254
AIFM2-5	GAGTGCGCCCAACGTGTGAG	AIFM2	ENSG00000042286	chr10:71892791-71893190	261
AIFM2-6	GATGTCTGAAGGAAGGATGT	AIFM2	ENSG00000042286	chr10:71892791-71893190	284
AIFM2-7	GTGCTTTAAAGTATGCTGAA	AIFM2	ENSG00000042286	chr10:71892791-71893190	89
AIG1-1	GGACCTGTACTGGCCGGGCG	AIG1	ENSG00000146416	chr6:143381480-143381879	53
AIG1-2	GGCTTGCCACTGGTGACTTA	AIG1	ENSG00000146416	chr6:143446874-143447273	286
AIG1-3	GAACCGCGCCCGGCCAGTAC	AIG1	ENSG00000146416	chr6:143381480-143381879	55
AIG1-4	GTGCGGACGCTCTCCACTGC	AIG1	ENSG00000146416	chr6:143381480-143381879	77
AIG1-5	GCGCAGGAGCAGAATGACGA	AIG1	ENSG00000146416	chr6:143381480-143381879	139
AIG1-6	GATTCTGCTCCTGCGTTCGC	AIG1	ENSG00000146416	chr6:143381480-143381879	147
AIG1-7	GCACACCTGGGATGCCTAGG	AIG1	ENSG00000146416	chr6:143381480-143381879	195
AIG1-8	GCCCCTAGGCATCCCAGGTG	AIG1	ENSG00000146416	chr6:143381480-143381879	196
AIG1-9	GAACTGCACCATCAAATGTG	AIG1	ENSG00000146416	chr6:143446874-143447273	174
AIG1-10	GAATGAGATGGAGCAGTATG	AIG1	ENSG00000146416	chr6:143446874-143447273	243
AJAP1-1	GGCAGACGCGAGGAGGGAGG	AJAP1	ENSG00000196581	chr1:4714293-4714692	55
AJAP1-2	GAGCCCCCGGGCAACTTGAG	AJAP1	ENSG00000196581	chr1:4714606-4715005	142
AJAP1-3	GTGCAGAGCGAGCGCTCAGA	AJAP1	ENSG00000196581	chr1:4714606-4715005	164
AJAP1-4	GTGAGCGCTCGCTCTGCAGA	AJAP1	ENSG00000196581	chr1:4714606-4715005	169
AJAP1-5	GAAGGCGGGTGACGTGAGCC	AJAP1	ENSG00000196581	chr1:4714293-4714692	132
AJAP1-6	GGCCTTCCCCGCCCCTCGAA	AJAP1	ENSG00000196581	chr1:4714293-4714692	149
AJAP1-7	GAGCTCCCGTTCGAGGGGCG	AJAP1	ENSG00000196581	chr1:4714293-4714692	154
AJAP1-8	GTGCTCGCCGCCCCACCTTG	AJAP1	ENSG00000196581	chr1:4714293-4714692	202
AJAP1-9	GCTGCGCTGTCGCCCCTGCT	AJAP1	ENSG00000196581	chr1:4714293-4714692	260
AJAP1-10	GTGGGGAAGGGGGCTGCAGG	AJAP1	ENSG00000196581	chr1:4714293-4714692	288
AJAP1-11	GCAGAGGCTCCGCCGCCGAT	AJAP1	ENSG00000196581	chr1:4714606-4715005	118
AJAP1-12	GCGCCACTCAAGTTGCCCGG	AJAP1	ENSG00000196581	chr1:4714606-4715005	140
AKAP1-1	GGTTGCTGTACCGTCCCGCC	AKAP1	ENSG00000121057	chr17:55161954-55162353	59
AKAP1-2	GTCCCAGCCCAATTCACAGA	AKAP1	ENSG00000121057	chr17:55173398-55173797	113
AKAP1-3	GTCCTTCTGTGAATTGGGCT	AKAP1	ENSG00000121057	chr17:55173398-55173797	114
AKAP1-4	GCACTACTGGGTTAAGCTTC	AKAP1	ENSG00000121057	chr17:55173398-55173797	139
AKAP1-5	GTAGTGTCTGAGTACCTGCT	AKAP1	ENSG00000121057	chr17:55173398-55173797	156
AKAP1-6	GAAACCCTGAATCCACTACC	AKAP1	ENSG00000121057	chr17:55173398-55173797	202
AKAP1-7	GGGCGGGACGGTACAGCAAC	AKAP1	ENSG00000121057	chr17:55161954-55162353	62
AKAP1-8	GCTTGCGGGGCAGGGAATCA	AKAP1	ENSG00000121057	chr17:55161954-55162353	89
AKAP1-9	GTGCCCCGCAAGCCCAGCAC	AKAP1	ENSG00000121057	chr17:55161954-55162353	100
AKAP1-10	GAGGCGGCAAAACCGGTGCT	AKAP1	ENSG00000121057	chr17:55161954-55162353	111
AKAP1-11	GACCAGGCCATCTCCTGCCT	AKAP1	ENSG00000121057	chr17:55161954-55162353	148
AKAP1-12	GCCCGAGGCAGGAGATGGCC	AKAP1	ENSG00000121057	chr17:55161954-55162353	149
AKAP1-13	GACAGCTGCTCTACGTGGAA	AKAP1	ENSG00000121057	chr17:55173398-55173797	73
AKAP1-14	GTCCACGTAGAGCAGCTGTC	AKAP1	ENSG00000121057	chr17:55173398-55173797	77
AKAP11-1	GAGTAGGCGGTGTTGCGGGC	AKAP11	ENSG00000023516	chr13:42845790-42846189	57
AKAP11-2	GCGAGAGAGAGTGGGAGGCG	AKAP11	ENSG00000023516	chr13:42845790-42846189	81
AKAP11-3	GTCCCACTCTCTCTCGCGAG	AKAP11	ENSG00000023516	chr13:42845790-42846189	88
AKAP11-4	GTCTCGCGAGAAAAATTCCG	AKAP11	ENSG00000023516	chr13:42845790-42846189	120
AKAP11-5	GGAGCCCGCGCAAAAGTGGG	AKAP11	ENSG00000023516	chr13:42845790-42846189	144
AKAP11-6	GTGCACTGGAGCACGTGGGA	AKAP11	ENSG00000023516	chr13:42845790-42846189	202
AKAP11-7	GCGTGCTCCAGTGCAGCCCG	AKAP11	ENSG00000023516	chr13:42845790-42846189	210
AKAP6-1	GTGGGAGGAGGGAAAGCATT	AKAP6	ENSG00000151320	chr14:33085674-33086073	288
AKAP6-2	GCCACCCTCCACCCTCCAAA	AKAP6	ENSG00000151320	chr14:33085674-33086073	307
AKAP6-3	GAGCACATGGACACATAGAG	AKAP6	ENSG00000151320	chr14:33085674-33086073	346
AKAP6-4	GTCCTCAACACCCCACAACA	AKAP6	ENSG00000151320	chr14:32963779-32964178	122
AKAP6-5	GGGAGCATAGAATTCAAGAG	AKAP6	ENSG00000151320	chr14:32963779-32964178	274
AKAP6-6	GTGTGACTGGATACTGCAGT	AKAP6	ENSG00000151320	chr14:32963779-32964178	341
AKAP6-7	GACATAGTGCATCATTCCCC	AKAP6	ENSG00000151320	chr14:32963779-32964178	360
AKAP9-1	GCAGGTCCCAGGCCTGGCAA	AKAP9	ENSG00000127914	chr7:91569682-91570081	53
AKAP9-2	GACAAAAAAGCCTGCCAGAC	AKAP9	ENSG00000127914	chr7:91686438-91686837	104
AKAP9-3	GAAAGCCCTGACGTGGAACT	AKAP9	ENSG00000127914	chr7:91686438-91686837	128
AKAP9-4	GGACCTGCCTCCTACCAGCG	AKAP9	ENSG00000127914	chr7:91569682-91570081	69
AKAP9-5	GCGGGATCCTCGCTGGTAGG	AKAP9	ENSG00000127914	chr7:91569682-91570081	75
AKAP9-6	GGCGGGAAGGGCGCTCTCTA	AKAP9	ENSG00000127914	chr7:91569682-91570081	97
AKAP9-7	GCGCCCTTCCCGCACATCAA	AKAP9	ENSG00000127914	chr7:91569682-91570081	107
AKAP9-8	GACAGGTGGCGGCCGAGCTG	AKAP9	ENSG00000127914	chr7:91569682-91570081	132
AKAP9-9	GTCTCTCCTACCCCTCAGCT	AKAP9	ENSG00000127914	chr7:91569682-91570081	143
AKAP9-10	GTACCTATAGGTACACTGAC	AKAP9	ENSG00000127914	chr7:91686438-91686837	60
AKAP9-11	GCACCTGTCAGTGTACCTAT	AKAP9	ENSG00000127914	chr7:91686438-91686837	62
ALCAM-1	GAAAGCAGGTGGTTGAAGCG	ALCAM	ENSG00000170017	chr3:105085254-105085653	51
ALCAM-2	GGAAACGCCAGGTGCTAAGA	ALCAM	ENSG00000170017	chr3:105085608-105086007	190
ALCAM-3	GACTCGCAGGAGGCGGCGAC	ALCAM	ENSG00000170017	chr3:105085608-105086007	212
ALCAM-4	GCTACCACCGCTGCCACCTG	ALCAM	ENSG00000170017	chr3:105085608-105086007	248
ALCAM-5	GGCGGTGGTAGCAGCGGCAG	ALCAM	ENSG00000170017	chr3:105085608-105086007	260
ALCAM-6	GTCCGGGCTGCTCTGAGTAG	ALCAM	ENSG00000170017	chr3:105085608-105086007	293
ALCAM-7	GCTGCAGCGCCTCTAGGCTG	ALCAM	ENSG00000170017	chr3:105085254-105085653	75
ALCAM-8	GCGCAGCCTAGAGGCGCTGC	ALCAM	ENSG00000170017	chr3:105085254-105085653	76
ALCAM-9	GCGGAGCTGGGCTCAGGGCT	ALCAM	ENSG00000170017	chr3:105085254-105085653	105
ALCAM-10	GCGAGCCCTGAGCCCAGCTC	ALCAM	ENSG00000170017	chr3:105085254-105085653	106
ALCAM-11	GCAGGGAGAACCGCGTGCCC	ALCAM	ENSG00000170017	chr3:105085254-105085653	131
ALCAM-12	GCGGTGAAGCACCGCTCATC	ALCAM	ENSG00000170017	chr3:105085254-105085653	162
ALCAM-13	GAGAGGGTCGTTGTCCCCGG	ALCAM	ENSG00000170017	chr3:105085608-105086007	53
ALCAM-14	GGAATTACTCAAGTGTCTCC	ALCAM	ENSG00000170017	chr3:105085608-105086007	79
ALDH16A1-1	GACGCCGATCCTCATAAATC	ALDH16A1	ENSG00000161618	chr19:49955927-49956326	77
ALDH16A1-2	GGGCCGGGCACGATGGCTCT	ALDH16A1	ENSG00000161618	chr19:49955927-49956326	99
ALDH16A1-3	GAGCCAAGAGCCATCGTGCC	ALDH16A1	ENSG00000161618	chr19:49955927-49956326	101
ALDH16A1-4	GGTAATCCCAGCACTTCGGG	ALDH16A1	ENSG00000161618	chr19:49955927-49956326	123
ALDH16A1-5	GCTCGGCCTCCCGAAGTGCT	ALDH16A1	ENSG00000161618	chr19:49955927-49956326	128
ALDH16A1-6	GGAGGCGGGCGGATCACCTA	ALDH16A1	ENSG00000161618	chr19:49955927-49956326	147
ALDH3A2-1	GCACTGTACTCAGCAGCAGT	ALDH3A2	ENSG00000072210	chr17:19550950-19551349	74
ALDH3A2-2	GCGGGGCGCTCTCAGCAGGA	ALDH3A2	ENSG00000072210	chr17:19551537-19551936	126
ALDH3A2-3	GCATCCTGCTGAGAGCGCCC	ALDH3A2	ENSG00000072210	chr17:19551537-19551936	127
ALDH3A2-4	GGGCCCCAGAAAGGGCGAAG	ALDH3A2	ENSG00000072210	chr17:19551537-19551936	152
ALDH3A2-5	GATCCTGGAGGAGCAGGCGG	ALDH3A2	ENSG00000072210	chr17:19551537-19551936	175
ALDH3A2-6	GAGTCGGGGCGCTTCCGGCA	ALDH3A2	ENSG00000072210	chr17:19551537-19551936	218
ALDH3A2-7	GCGGAGAGCAGTCTCCGCTC	ALDH3A2	ENSG00000072210	chr17:19551537-19551936	244
ALDH3A2-8	GGCAGAAGAGTGCAGGGAAA	ALDH3A2	ENSG00000072210	chr17:19550950-19551349	140
ALDH3A2-9	GAAAGGAACCCCAGAGGACC	ALDH3A2	ENSG00000072210	chr17:19550950-19551349	184
ALDH3A2-10	GCAAGTGAGAGGTCAGGAAG	ALDH3A2	ENSG00000072210	chr17:19550950-19551349	219
ALDH3A2-11	GGGGCCCCGGACTAAGCCCT	ALDH3A2	ENSG00000072210	chr17:19550950-19551349	249
ALDH3A2-12	GATGGGATTACATGAGGGAG	ALDH3A2	ENSG00000072210	chr17:19550950-19551349	282
ALDH3A2-13	GCATGAATAGTGCTCACAGA	ALDH3A2	ENSG00000072210	chr17:19550950-19551349	301
ALDH3A2-14	GAGAGTTCAGAGGAAAGGCT	ALDH3A2	ENSG00000072210	chr17:19550950-19551349	330
ALDH3A2-15	GAGGGATGGAGGGAAGGTGT	ALDH3A2	ENSG00000072210	chr17:19551537-19551936	104
ALDH3B2-1	GCTCCCTGCTAGCCCATTCC	ALDH3B2	ENSG00000132746	chr11:67442303-67442702	52
ALDH3B2-2	GAGCAGGGAGTTACCTGATC	ALDH3B2	ENSG00000132746	chr11:67442303-67442702	65
ALDH3B2-3	GAAAAAAGAACCCCAGGGGA	ALDH3B2	ENSG00000132746	chr11:67442303-67442702	87
ALDH3B2-4	GGGCAAATGCTGCCTTCGCC	ALDH3B2	ENSG00000132746	chr11:67442303-67442702	141
ALDH3B2-5	GGGGGCCTGGGAGGACTTCC	ALDH3B2	ENSG00000132746	chr11:67442303-67442702	158
ALDH3B2-6	GTCCCAGGCCCCAGCCACAG	ALDH3B2	ENSG00000132746	chr11:67442303-67442702	169
ALDH3B2-7	GGGGGGGCATGGGACCACTG	ALDH3B2	ENSG00000132746	chr11:67442303-67442702	182
ALDH6A1-1	GCATTGGCTGAGGTGGCAGA	ALDH6A1	ENSG00000119711	chr14:74551297-74551696	58
ALDH6A1-2	GCCACCTCAGCCAATGACGT	ALDH6A1	ENSG00000119711	chr14:74551297-74551696	65
ALDH6A1-3	GTAGGGAGTGTCCAAGTCAG	ALDH6A1	ENSG00000119711	chr14:74551297-74551696	104
ALDH6A1-4	GACACTCCCTACCGAGCACA	ALDH6A1	ENSG00000119711	chr14:74551297-74551696	116
ALG10-1	GCCAATTCCAAGCCCTAAAA	ALG10	ENSG00000139133	Multiple	58
ALG10-2	GTCCTACACTCCAAAGTTGA	ALG10	ENSG00000139133	Multiple	162
ALG10-3	GAAGTGTCAAAACTTCCGGA	ALG10	ENSG00000139133	chr12:34174890-34175289	53
ALG10-4	GATCCGAGACCCGCCCCTTC	ALG10	ENSG00000139133	chr12:34174890-34175289	67
ALG10-5	GGTAAGTGATGGAAGTGAGC	ALG10	ENSG00000139133	chr12:34174890-34175289	181
ALG10-6	GACTTCCATCACTTACCAGA	ALG10	ENSG00000139133	chr12:34174890-34175289	188
ALG10B-1	GCGCACAGTGTCAAAACTTC	ALG10B	ENSG00000175548	chr12:38710059-38710458	56
ALG10B-2	GGTAAGTGATGGAAATGAGC	ALG10B	ENSG00000175548	chr12:38710059-38710458	171
ALG10B-3	GTCCTACACTCCAAGGTTGA	ALG10B	ENSG00000175548	chr12:38710059-38710458	326
ALG10B-4	GGTCTCGGATTTCGCGAGCG	ALG10B	ENSG00000175548	chr12:38710059-38710458	87
ALG10B-5	GGGGGCGTGGCTTGCTGCTT	ALG10B	ENSG00000175548	chr12:38710059-38710458	111
ALG10B-6	GATTTCCATCACTTACCAGA	ALG10B	ENSG00000175548	chr12:38710059-38710458	178
ALG10B-7	GGAAAGAAAAGAAATAACGG	ALG10B	ENSG00000175548	chr12:38710059-38710458	255
ALG1-1	GCACCTTCGTGTCGCACTTC	ALG1	ENSG00000033011	chr16:5083204-5083603	75
ALG1-2	GCCCCTAACTTCTAACAGCG	ALG1	ENSG00000033011	chr16:5121321-5121720	308
ALG1-3	GGGCTGGTGGGTTCTGCTTC	ALG1	ENSG00000033011	chr16:5121321-5121720	328
ALG1-4	GAATGTGGGTGTGCTGCATT	ALG1	ENSG00000033011	chr16:5121321-5121720	363
ALG1-5	GGCAGGTAATCTGCTGCTTG	ALG1	ENSG00000033011	chr16:5121321-5121720	392
ALG1-6	GTGATGTACACCCTGGAAAA	ALG1	ENSG00000033011	chr16:5121321-5121720	414
ALG1-7	GAAGGTGCGCAGGGGCTCAA	ALG1	ENSG00000033011	chr16:5083204-5083603	128
ALG1-8	GTGCTGGAGCCCGGTGGACC	ALG1	ENSG00000033011	chr16:5083204-5083603	155
ALG1-9	GTTCTGGGCGACACGGCAGT	ALG1	ENSG00000033011	chr16:5083204-5083603	227
ALG1-10	GACTGCCGTGTCGCCCAGAA	ALG1	ENSG00000033011	chr16:5083204-5083603	230
ALG1-11	GGCACTCGCCCGAGTTCATG	ALG1	ENSG00000033011	chr16:5083204-5083603	261
ALG1-12	GGAACGTGGTGAGCGACGAG	ALG1	ENSG00000033011	chr16:5083204-5083603	288
ALG1-13	GCACTGGTGTGTAGGGAATC	ALG1	ENSG00000033011	chr16:5121321-5121720	102
ALG1-14	GGTCCTCGCTGTTAGAAGTT	ALG1	ENSG00000033011	chr16:5121321-5121720	306
ALG11-1	GGCTGGAAGGCCGTGGGAAG	ALG11	ENSG00000253710	chr13:52586035-52586434	55
ALG11-2	GCAGCCAATAGAATATGCCG	ALG11	ENSG00000253710	chr13:52586035-52586434	73
ALG11-3	GCGAACACTAGTCTACGCCT	ALG11	ENSG00000253710	chr13:52586035-52586434	89
ALG11-4	GCGTAGACTAGTGTTCGGCG	ALG11	ENSG00000253710	chr13:52586035-52586434	95
ALG11-5	GCGGGACAGCAGTGGGGGGT	ALG11	ENSG00000253710	chr13:52586035-52586434	142
ALG11-6	GAGCGACGGCTGTCAATCAC	ALG11	ENSG00000253710	chr13:52586035-52586434	180
ALG11-7	GCAGCCGTCGCTCCCTCCCT	ALG11	ENSG00000253710	chr13:52586035-52586434	191
ALG12-1	GACTCGGATTGGGCCATATC	ALG12	ENSG00000182858	chr22:50312207-50312606	54
ALG12-2	GGACCCGCCCCGGCCTGATA	ALG12	ENSG00000182858	chr22:50312207-50312606	66
ALG12-3	GGGGTCCCATCAACCAATAG	ALG12	ENSG00000182858	chr22:50312207-50312606	83
ALG12-4	GCCGCGCCGCTATTGGTTGA	ALG12	ENSG00000182858	chr22:50312207-50312606	88
ALG12-5	GCTACTTGACGGCGCCGGCG	ALG12	ENSG00000182858	chr22:50312207-50312606	130
ALG12-6	GCCGGCGCCGTCAAGTAGCC	ALG12	ENSG00000182858	chr22:50312207-50312606	135
ALG12-7	GGCCGGAGCTCCAGGTCCTG	ALG12	ENSG00000182858	chr22:50312207-50312606	214
ALG14-1	GTAATGCACAACAGCCATAC	ALG14	ENSG00000172339	chr1:95538602-95539001	138
ALG14-2	GACAATCCGCGCAGAAGCAG	ALG14	ENSG00000172339	chr1:95538602-95539001	221
ALG14-3	GGACTGCCTGACCTCGTCGT	ALG14	ENSG00000172339	chr1:95538602-95539001	308
ALG14-4	GGGCAGTCTCTGCGCCCTAA	ALG14	ENSG00000172339	chr1:95538602-95539001	323
ALG14-5	GCCGAAACTCCCCAGTTAGG	ALG14	ENSG00000172339	chr1:95538602-95539001	347
ALG14-6	GTGAATGCCACCTGAAGCTA	ALG14	ENSG00000172339	chr1:95538602-95539001	391
ALG14-7	GGTATTCCCTTAGCTTCAGG	ALG14	ENSG00000172339	chr1:95538602-95539001	397
ALG1L2-1	GTGGAAGCCTTCCTCATCTC	ALG1L2	ENSG00000251287	ENST00000425059	52
ALG1L2-2	GCCCACCCCAGAGATGAGGA	ALG1L2	ENSG00000251287	ENST00000425059	58
ALG1L2-3	GTGTAGGGAGAGGGCAAAAA	ALG1L2	ENSG00000251287	ENST00000425059	90
ALG1L2-4	GCTGGGAGAGAGGAAACACA	ALG1L2	ENSG00000251287	ENST00000425059	114
ALG1L2-5	GTGGTATGGCCCTGGCCTTA	ALG1L2	ENSG00000251287	ENST00000425059	177
ALG1L2-6	GATCCGCAGATGCCATTAGA	ALG1L2	ENSG00000251287	ENST00000425059	240
ALG1L2-7	GTCTGCGGATCACTAGCTGG	ALG1L2	ENSG00000251287	ENST00000425059	253
ALG2-1	GGAAGGACGTTGTGATCCAA	ALG2	ENSG00000119523	chr9:101984339-101984738	109
ALG2-2	GTCTGTAGCAGACTGTCTAC	ALG2	ENSG00000119523	chr9:101984339-101984738	178
ALG2-3	GGAGACGACCCAGGCGTCCC	ALG2	ENSG00000119523	chr9:101984339-101984738	208
ALG2-4	GTCTGACCCCAGGGACGCCT	ALG2	ENSG00000119523	chr9:101984339-101984738	215
ALG2-5	GAGGACCTTGCCTGCAAGTC	ALG2	ENSG00000119523	chr9:101984339-101984738	238
ALG2-6	GGCCCCCGGACTTGCAGGCA	ALG2	ENSG00000119523	chr9:101984339-101984738	242
ALG2-7	GAAAATATCTTGTCTGACCC	ALG2	ENSG00000119523	chr9:101984339-101984738	53
ALG3-1	GGGAGCGTGGAGTGCATCAG	ALG3	ENSG00000214160	chr3:183966860-183967259	81
ALG3-2	GTCCGCTCCGGTAACTCCGG	ALG3	ENSG00000214160	chr3:183967437-183967836	124
ALG3-3	GAGTTACCGGAGCGGAACTG	ALG3	ENSG00000214160	chr3:183967437-183967836	131
ALG3-4	GGTACCGCGAAGTCGAGTAC	ALG3	ENSG00000214160	chr3:183967437-183967836	153
ALG3-5	GATCCCAGTACTCGACTTCG	ALG3	ENSG00000214160	chr3:183967437-183967836	156
ALG3-6	GGGCAGAATCGGCTGCGCCT	ALG3	ENSG00000214160	chr3:183967437-183967836	186
ALG3-7	GGATGCACTCCACGCTCCAT	ALG3	ENSG00000214160	chr3:183966860-183967259	86
ALG3-8	GCAGGGCTGGGTATAAACTG	ALG3	ENSG00000214160	chr3:183966860-183967259	128
ALG3-9	GGCTTCAGCGGTTGTGGGGG	ALG3	ENSG00000214160	chr3:183966860-183967259	204
ALG3-10	GCATTCTCCTTCGCCTGCGC	ALG3	ENSG00000214160	chr3:183966860-183967259	229
ALG3-11	GATGTTCCCAGCGCAGGCGA	ALG3	ENSG00000214160	chr3:183966860-183967259	235
ALG3-12	GGTGTTCATGCTGTCTCTCC	ALG3	ENSG00000214160	chr3:183966860-183967259	259
ALG3-13	GTGCCCGGCGGTTGAGAGCA	ALG3	ENSG00000214160	chr3:183967437-183967836	79
ALG3-14	GGCCCTACCTGCCCCTGGAG	ALG3	ENSG00000214160	chr3:183967437-183967836	101
ALG5-1	GGGAGCGCTAGGTTCCACAG	ALG5	ENSG00000120697	chr13:37573605-37574004	53
ALG5-2	GTAAACCTGGCGCCCCGCTG	ALG5	ENSG00000120697	chr13:37573605-37574004	66
ALG5-3	GATACGACTCATCCAGTTAC	ALG5	ENSG00000120697	chr13:37573605-37574004	176
ALG5-4	GAGCCTTCCCAGCTCCCTCC	ALG5	ENSG00000120697	chr13:37573605-37574004	333
ALG5-5	GAACCTGGAGGGAGCTGGGA	ALG5	ENSG00000120697	chr13:37573605-37574004	335
ALG5-6	GGTATGTGGCTATCTTAATA	ALG5	ENSG00000120697	chr13:37573605-37574004	153
ALG5-7	GTAAACCAGAAACCTGTAAC	ALG5	ENSG00000120697	chr13:37573605-37574004	187
ALG6-1	GGAGGCGGGGCAAGAGCCGA	ALG6	ENSG00000088035	chr1:63832762-63833161	58
ALG6-2	GGGGACCTCTCGGGTTCCAT	ALG6	ENSG00000088035	chr1:63832762-63833161	73
ALG6-3	GCTGCCCCTAGCCTAACCCG	ALG6	ENSG00000088035	chr1:63832762-63833161	98
ALG6-4	GCCCAGGAAAGAAGAGCAAG	ALG6	ENSG00000088035	chr1:63832762-63833161	128
ALG6-5	GATCGTGGCCAAGGCCGGAG	ALG6	ENSG00000088035	chr1:63832762-63833161	150
ALG6-6	GTAAGCAGCCGCTCCGGCCT	ALG6	ENSG00000088035	chr1:63832762-63833161	157
ALG6-7	GTAGCCAACGGATTCCTGTC	ALG6	ENSG00000088035	chr1:63832762-63833161	177
ALG8-1	GCATGCTTGCGTTGAAAGAG	ALG8	ENSG00000159063	chr11:77850807-77851206	123
ALG8-2	GGGTCATCACTGTGTAGTAT	ALG8	ENSG00000159063	chr11:77850807-77851206	157
ALG8-3	GAGAGACGTTCACGCACTAG	ALG8	ENSG00000159063	chr11:77850807-77851206	210
ALG8-4	GAACTCTAGGGCAACAATCC	ALG8	ENSG00000159063	chr11:77850807-77851206	237
ALG8-5	GAAAGTACCTCAGAGAACTG	ALG8	ENSG00000159063	chr11:77850807-77851206	269
ALG8-6	GGAGCCCCCGCAGTTCTCTG	ALG8	ENSG00000159063	chr11:77850807-77851206	275
ALG8-7	GCCAACCTGGACGCTTGCAC	ALG8	ENSG00000159063	chr11:77850807-77851206	297
ALG9-1	GGAGTTAGAAGCAGGTGGAT	ALG9	ENSG00000086848	chr11:111742406-111742805	57
ALG9-2	GGGGCGCGTATCCCCACTGC	ALG9	ENSG00000086848	chr11:111742125-111742524	68
ALG9-3	GCAGCGCCTGAAGGGCAGCG	ALG9	ENSG00000086848	chr11:111742125-111742524	90
ALG9-4	GCATGGCTAGTCGAGGGGCT	ALG9	ENSG00000086848	chr11:111742125-111742524	112
ALG9-5	GCGAGCCCCTCGACTAGCCA	ALG9	ENSG00000086848	chr11:111742125-111742524	113
ALG9-6	GGCCTGGGGAAAAAAGAATT	ALG9	ENSG00000086848	chr11:111742125-111742524	138
ALG9-7	GCGCGCTCACCGACTTCATA	ALG9	ENSG00000086848	chr11:111742125-111742524	162
ALG9-8	GGAGCGCGCAGACATAGCTT	ALG9	ENSG00000086848	chr11:111742125-111742524	177
ALG9-9	GGGTTGGAGGGAGGTAGGAA	ALG9	ENSG00000086848	chr11:111742406-111742805	82
ALG9-10	GGGAGAATGCTGAAAAGTGA	ALG9	ENSG00000086848	chr11:111742406-111742805	111
ALG9-11	GAAATAGGGGAGCTGAGAGG	ALG9	ENSG00000086848	chr11:111742406-111742805	153
ALG9-12	GCCAAAATACAGAGAAGGCA	ALG9	ENSG00000086848	chr11:111742406-111742805	293
ALG9-13	GCTGCTTCAGAGAGACAAAC	ALG9	ENSG00000086848	chr11:111742406-111742805	347
ALG9-14	GGTCTACACTCTGCCATTAC	ALG9	ENSG00000086848	chr11:111742406-111742805	365
ALK-1	GCCTTCCACCTGATCTCCAG	ALK	ENSG00000171094	chr2:30143626-30144025	54
ALK-2	GTGGTTGGAGGGTGCGGGTG	ALK	ENSG00000171094	chr2:30144533-30144932	104
ALK-3	GACCCGCACCCTCCAACCAA	ALK	ENSG00000171094	chr2:30144533-30144932	108
ALK-4	GCTCCTATGCAAATCTGCAG	ALK	ENSG00000171094	chr2:30144533-30144932	144
ALK-5	GCTCGGCATTCATTGAGAAA	ALK	ENSG00000171094	chr2:30144533-30144932	167
ALK-6	GAACAGAGGGAGGGTGGGGC	ALK	ENSG00000171094	chr2:30144533-30144932	195
ALK-7	GCCTCTGGAGATCAGGTGGA	ALK	ENSG00000171094	chr2:30143626-30144025	54
ALK-8	GCTCGCCTCCGTGCAGTTGG	ALK	ENSG00000171094	chr2:30143626-30144025	105
ALK-9	GGACTCGCCCCTGAGCTTCC	ALK	ENSG00000171094	chr2:30143626-30144025	148
ALK-10	GCAGAGACACTCAAGCACAC	ALK	ENSG00000171094	chr2:30143626-30144025	170
ALK-11	GGCGGAGAGCGGGAGGCTCA	ALK	ENSG00000171094	chr2:30143626-30144025	207
ALK-12	GGTCTGTAGCTCGCTGCGCT	ALK	ENSG00000171094	chr2:30143626-30144025	247
ALK-13	GTCGGGCAGCAGCGCGGAGT	ALK	ENSG00000171094	chr2:30144533-30144932	58
ALK-14	GCTGCCCGACCCACGCAGTC	ALK	ENSG00000171094	chr2:30144533-30144932	72
ALKBH5-1	GGAAAACTCCAGGAAACGAA	ALKBH5	ENSG00000091542	chr17:18085893-18086292	60
ALKBH5-2	GCTTGGCCTCGCAAAGTGCT	ALKBH5	ENSG00000091542	chr17:18085893-18086292	187
ALKBH5-3	GGGGCGGATCACTTGAGCCC	ALKBH5	ENSG00000091542	chr17:18085893-18086292	211
ALKBH5-4	GAGGCTGGTCTCAAACTCCT	ALKBH5	ENSG00000091542	chr17:18085893-18086292	227
ALKBH5-5	GAGAGATGGGGTTGCCATGT	ALKBH5	ENSG00000091542	chr17:18085893-18086292	251
ALKBH5-6	GCCTGAGTAGCTAGGACCAT	ALKBH5	ENSG00000091542	chr17:18085893-18086292	315
ALKBH5-7	GCTTGCGCCCGTTCGTTTCC	ALKBH5	ENSG00000091542	chr17:18085893-18086292	67
ALOX5AP-1	GGCACTGTGTAATTGTGCCG	ALOX5AP	ENSG00000132965	ENST00000380490	66
ALOX5AP-2	GACTAACCACCAAAATGCCC	ALOX5AP	ENSG00000132965	ENST00000380490	125
ALOX5AP-3	GTGGTTCAGTGTGTCCCACC	ALOX5AP	ENSG00000132965	ENST00000380490	150
ALOX5AP-4	GAAGCCCTGCTTCTCCTGGT	ALOX5AP	ENSG00000132965	ENST00000380490	163
ALOX5AP-5	GGAAATGTAGGAGAGTGTGC	ALOX5AP	ENSG00000132965	ENST00000380490	204
ALOX5AP-6	GTTCATTCTGGAGACTCTCA	ALOX5AP	ENSG00000132965	ENST00000380490	243
ALOX5AP-7	GGAGTCTCCAGAATGAATCC	ALOX5AP	ENSG00000132965	ENST00000380490	249
ALPI-1	GTTGCTGAAGGGAAGGGACT	ALPI	ENSG00000163295	chr2:233320334-233320733	51
ALPI-2	GAATGAGGTGAATGAAGGAG	ALPI	ENSG00000163295	chr2:233320334-233320733	106
ALPI-3	GCCTTCATTCACCTCATTCA	ALPI	ENSG00000163295	chr2:233320334-233320733	111
ALPI-4	GGACTGGAAACACACAGCCT	ALPI	ENSG00000163295	chr2:233320334-233320733	148
ALPI-5	GCTAACCCGGGCCCTGGCCT	ALPI	ENSG00000163295	chr2:233320334-233320733	164
ALPI-6	GGTAATGTCACGAGCCCCAG	ALPI	ENSG00000163295	chr2:233320334-233320733	191
ALPI-7	GAGTGTGAAAGGAGGCACAC	ALPI	ENSG00000163295	chr2:233320334-233320733	213
ALPK1-1	GTAGGAATTGCTTCGGTGAA	ALPK1	ENSG00000073331	chr4:113218000-113218399	52
ALPK1-2	GTTGCACTTTCATTAGGAGA	ALPK1	ENSG00000073331	chr4:113218000-113218399	106
ALPK1-3	GAAAAGACAGATGCACATTA	ALPK1	ENSG00000073331	chr4:113218000-113218399	231
ALPK1-4	GGACACATATATTGCTGAAC	ALPK1	ENSG00000073331	chr4:113218000-113218399	297
ALPL-1	GAGCGGAGCTAGGAACGGGC	ALPL	ENSG00000162551	chr1:21835359-21835758	78
ALPL-2	GTTGGGATGCCAAACCCAGC	ALPL	ENSG00000162551	chr1:21880071-21880470	188
ALPL-3	GGACAGGGACCAGCTGGGTT	ALPL	ENSG00000162551	chr1:21880071-21880470	196
ALPL-4	GTTGGACTCTGGGAGGTAGG	ALPL	ENSG00000162551	chr1:21880071-21880470	327
ALPL-5	GCAAGCATCTGAATCCCCCA	ALPL	ENSG00000162551	chr1:21880071-21880470	385
ALPL-6	GTGTTGTAACAAGCCCTTGG	ALPL	ENSG00000162551	chr1:21880071-21880470	398
ALPL-7	GGGAGCCTCACCAGTGGGCC	ALPL	ENSG00000162551	chr1:21880071-21880470	424
ALPL-8	GAGGCTCGCTGAGAGAGGAA	ALPL	ENSG00000162551	chr1:21835359-21835758	173
ALPL-9	GCTTCCTCTCTCAGCGAGCC	ALPL	ENSG00000162551	chr1:21835359-21835758	175
ALPL-10	GGGAGACGCGCGCAAGGAGC	ALPL	ENSG00000162551	chr1:21835359-21835758	204
ALPL-11	GCGCAGAAGGAAGATGCCGA	ALPL	ENSG00000162551	chr1:21835359-21835758	239
ALPL-12	GAGGCAGACAAAGAGACGGG	ALPL	ENSG00000162551	chr1:21835359-21835758	284
ALPL-13	GACAGAGACAGACGCCAGAG	ALPL	ENSG00000162551	chr1:21835359-21835758	307
ALPL-14	GTGAGCACCTATTACAGACC	ALPL	ENSG00000162551	chr1:21880071-21880470	152
ALPL-15	GCCCATGCCTGGTCTGTAAT	ALPL	ENSG00000162551	chr1:21880071-21880470	158
ALPP-1	GTCGACACCAGAACACAGCC	ALPP	ENSG00000163283	chr2:233242745-233243144	101
ALPP-2	GCCCTTCCCTGGGGGACACC	ALPP	ENSG00000163283	chr2:233242935-233243334	111
ALPP-3	GCACACCACACTCACCCAAA	ALPP	ENSG00000163283	chr2:233242935-233243334	153
ALPP-4	GTGGTGTGCCTCCCGCAGCC	ALPP	ENSG00000163283	chr2:233242935-233243334	168
ALPP-5	GCACAGTGAGCAGGGGTTGG	ALPP	ENSG00000163283	chr2:233242935-233243334	197
ALPP-6	GGGTGAATGATCCAGTGACA	ALPP	ENSG00000163283	chr2:233242935-233243334	238
ALPP-7	GGCTGTGTTCTGGTGTCGAG	ALPP	ENSG00000163283	chr2:233242745-233243144	105
ALPP-8	GAGGCTGGAAGCACACAGTC	ALPP	ENSG00000163283	chr2:233242745-233243144	132
ALPP-9	GGGAGGCTGAACCCAGGCCC	ALPP	ENSG00000163283	chr2:233242745-233243144	155
ALPP-10	GGGTTCAGCCTCCTGATGCC	ALPP	ENSG00000163283	chr2:233242745-233243144	165
ALPP-11	GAGCCTGGGCCCTGTGGGAA	ALPP	ENSG00000163283	chr2:233242745-233243144	187
ALPP-12	GATGGAGCAAGGGGGTGCCA	ALPP	ENSG00000163283	chr2:233242745-233243144	230
ALPP-13	GGTCCTGAGAAAGGCAGCTC	ALPP	ENSG00000163283	chr2:233242935-233243334	83
ALPP-14	GTTGGGACCAGGTGTCCCCC	ALPP	ENSG00000163283	chr2:233242935-233243334	105
ALPPL2-1	GAGCTGCACTCCAGGCTGCC	ALPPL2	ENSG00000163286	ENST00000295453	51
ALPPL2-2	GATCAGGGAAAACTGTGTCC	ALPPL2	ENSG00000163286	ENST00000295453	79
ALPPL2-3	GGGTAACAAGGGGAGGGGCC	ALPPL2	ENSG00000163286	ENST00000295453	96
ALPPL2-4	GAAGAGGCTGGGCGGGGTCA	ALPPL2	ENSG00000163286	ENST00000295453	119
ALPPL2-5	GTCTTGACCTGAAGCCACAC	ALPPL2	ENSG00000163286	ENST00000295453	137
ALPPL2-6	GCTTCAGCCAGTGTGGCTTC	ALPPL2	ENSG00000163286	ENST00000295453	143
ALPPL2-7	GTGAAGGGAGTGGCAGGGTG	ALPPL2	ENSG00000163286	ENST00000295453	160
AMBP-1	GGTGGCACGTGTAAAGTGCC	AMBP	ENSG00000106927	ENST00000265132	55
AMBP-2	GTACACAGCCAGCACATAGC	AMBP	ENSG00000106927	ENST00000265132	77
AMBP-3	GCTGAGCACCTGCTATGTGC	AMBP	ENSG00000106927	ENST00000265132	84
AMBP-4	GCTAGGGCAAGCCTGGGGGC	AMBP	ENSG00000106927	ENST00000265132	160
AMBP-5	GAGTTCCTTCTCCAGCCCCC	AMBP	ENSG00000106927	ENST00000265132	170
AMBP-6	GACTCTGGAGACAGGATACC	AMBP	ENSG00000106927	ENST00000265132	189
AMBP-7	GAGAGCCAAGACCAGAACCC	AMBP	ENSG00000106927	ENST00000265132	206
AMELX-1	GAGAACTGAGGAAAAGGCGA	AMELX	ENSG00000125363	ENST00000380714	343
AMELX-2	GTTTCCTTTAGAAACTGGAT	AMELX	ENSG00000125363	ENST00000380714	104
AMELX-3	GGAAGCTATGATCAGACATA	AMELX	ENSG00000125363	ENST00000380714	170
AMELX-4	GATGTTGTGATTAGTGCATA	AMELX	ENSG00000125363	ENST00000380714	196
AMELX-5	GGAGATTCTCTAGTGTAATC	AMELX	ENSG00000125363	ENST00000380714	407
AMFR-1	GTTATCCGCGGGGGCGTGGT	AMFR	ENSG00000159461	chr16:56458884-56459283	76
AMFR-2	GGCTGGGCCCGCAGACACAG	AMFR	ENSG00000159461	chr16:56459561-56459960	117
AMFR-3	GACCCTGGCCACCAGGCCGT	AMFR	ENSG00000159461	chr16:56459561-56459960	218
AMFR-4	GCAAGTGGCCGACGGCCTGG	AMFR	ENSG00000159461	chr16:56459561-56459960	225
AMFR-5	GGGTTAATGGGGTGGGGGGG	AMFR	ENSG00000159461	chr16:56459561-56459960	247
AMFR-6	GCCCCATTAACCCTCTGAAG	AMFR	ENSG00000159461	chr16:56459561-56459960	258
AMFR-7	GTTACCCCCAGCACTCCTAG	AMFR	ENSG00000159461	chr16:56459561-56459960	280
AMFR-8	GCGGCCCCTAGGAGTGCTGG	AMFR	ENSG00000159461	chr16:56459561-56459960	283
AMFR-9	GACCACGCCCCCGCGGATAA	AMFR	ENSG00000159461	chr16:56458884-56459283	79
AMFR-10	GTTCGTGTGGGTGAGCGAGG	AMFR	ENSG00000159461	chr16:56458884-56459283	139
AMFR-11	GCTCGCTCACCCACACGAAG	AMFR	ENSG00000159461	chr16:56458884-56459283	143
AMFR-12	GCTGTCTGAGAGCAGGTACT	AMFR	ENSG00000159461	chr16:56458884-56459283	165
AMFR-13	GTCGCTGCAGCCTGAGCCGC	AMFR	ENSG00000159461	chr16:56458884-56459283	232
AMFR-14	GCTGCAGCGAGGCCGTTAGC	AMFR	ENSG00000159461	chr16:56458884-56459283	245
AMFR-15	GGCGGACGGCGGATGATGCT	AMFR	ENSG00000159461	chr16:56459561-56459960	84
AMFR-16	GTCATCCGCCGTCCGCACCA	AMFR	ENSG00000159461	chr16:56459561-56459960	91
AMHR2-1	GCTGAGGGATCAGAAGCCCC	AMHR2	ENSG00000135409	ENST00000257863	58
AMHR2-2	GGATGAGGGGGGCGGAGTTG	AMHR2	ENSG00000135409	ENST00000257863	81
AMHR2-3	GCATCCTATCCCAGCCTCTG	AMHR2	ENSG00000135409	ENST00000257863	99
AMHR2-4	GCTTCTCCCCCACAGAGGCT	AMHR2	ENSG00000135409	ENST00000257863	107
AMHR2-5	GGAAGGCTGCTGTGGGGGAG	AMHR2	ENSG00000135409	ENST00000257863	125
AMHR2-6	GGGGGAAAGCAGGGAAAGAA	AMHR2	ENSG00000135409	ENST00000257863	155
AMHR2-7	GACTATGCAGAGCAAAGAGG	AMHR2	ENSG00000135409	ENST00000257863	219
AMHR2-8	GCATCACTGGGTTCTCAGCT	AMHR2	ENSG00000135409	ENST00000257863	262
AMHR2-9	GGATCTTGGGCAGAGCTGAA	AMHR2	ENSG00000135409	ENST00000257863	384
AMICA1-1	GCTGAAGAGGTCTGAGTGTG	AMICA1	ENSG00000160593	chr11:118095910-118096309	57
AMICA1-2	GCTGATTCTGGCTGTAGGGC	AMICA1	ENSG00000160593	chr11:118083721-118084120	84
AMICA1-3	GCTGTGGTGGCCTAATTACA	AMICA1	ENSG00000160593	chr11:118083721-118084120	107
AMICA1-4	GAACACAGTGGAAATGCAGG	AMICA1	ENSG00000160593	chr11:118083721-118084120	140
AMICA1-5	GGGAGGGGTGAGGCAGGGAG	AMICA1	ENSG00000160593	chr11:118083721-118084120	165
AMICA1-6	GCTAGAGGCTGGAAAGCTGA	AMICA1	ENSG00000160593	chr11:118083721-118084120	194
AMICA1-7	GACATAGAGATAATGGGCAG	AMICA1	ENSG00000160593	chr11:118083721-118084120	232
AMICA1-8	GTCAGAGAAGAGCCAAGTGA	AMICA1	ENSG00000160593	chr11:118083721-118084120	385
AMICA1-9	GTCTGTTCATTCCCATCACT	AMICA1	ENSG00000160593	chr11:118083721-118084120	396
AMICA1-10	GACAGCTTGGATGAAAAGAC	AMICA1	ENSG00000160593	chr11:118083721-118084120	425
AMICA1-11	GTGTCATCTAAAAGGGGAGA	AMICA1	ENSG00000160593	chr11:118095910-118096309	82
[truncated: 56,571 more rows]
