# Supplementary material for: Pooled extracellular receptor-ligand interaction screening using CRISPR activation
Source: Genome Biol. 2018 Nov 26;19:205. doi: 10.1186/s13059-018-1581-3 (PMC6258485; doi:10.1186/s13059-018-1581-3)
Supplement: Supplementary file 4 — A spreadsheet containing all the raw gRNA read counts for each of the screens performed in this study. The gRNAs and the gene promoter targeted are listed in the rows, and the experiments in the columns: “plasmid” refers to the lentiviral gRNA library counts prior to transformation; “d7” and “d12-transduced” refer to gRNA counts from cells 7 and 12 days after transduction; “8aB_rep” to the three replicates for the pooled monoclonal antibody screen; and the remaining columns list the protein probes used for selection in the screens. (XLSX 5146 kb) [file 13059_2018_1581_MOESM4_ESM.xlsx]

## Sheet: Sheet1
ID	Target	Plasmid	d7_transduced	d12-transduced	8aB_rep1	8aB_rep2	8aB_rep3	EFNA1	CD55	CTLA4	Cd200r	ADGRL1	ADGRL3	ADGRA2	ADGRB1
A2M-1	A2M	810	829	458	0	530	243	182	672	0	0	274	364	247	250
A2M-2	A2M	587	410	109	88	30	0	271	0	0	549	67	89	98	147
A2M-3	A2M	1072	899	442	0	0	468	40	0	0	281	219	509	402	116
A2M-4	A2M	1452	1523	490	0	0	337	370	661	0	1169	635	557	239	287
A2M-5	A2M	495	258	161	0	0	475	255	0	0	1	1	89	0	31
A2M-6	A2M	1038	512	277	0	0	0	437	108	0	1	166	434	369	226
A3GALT2-1	A3GALT2	685	610	282	0	0	0	132	0	0	0	251	252	192	193
A3GALT2-2	A3GALT2	1238	1569	531	0	0	679	0	0	0	166	517	510	476	272
A3GALT2-3	A3GALT2	1801	2049	435	412	132	1961	315	218	0	998	755	281	303	503
A3GALT2-4	A3GALT2	609	287	119	0	0	0	176	0	0	0	512	22	109	76
A3GALT2-5	A3GALT2	218	305	27	0	0	0	0	0	0	0	0	0	44	107
A3GALT2-6	A3GALT2	451	527	106	0	0	0	100	0	0	329	63	44	0	54
A3GALT2-7	A3GALT2	722	397	151	0	125	0	0	0	0	0	162	129	115	67
A4GALT-1	A4GALT	1460	1907	400	0	0	337	499	360	0	319	262	558	392	375
A4GALT-2	A4GALT	749	580	162	0	0	329	60	0	0	332	120	133	132	159
A4GALT-3	A4GALT	2446	2979	798	0	316	838	524	0	0	872	510	384	518	350
A4GALT-4	A4GALT	473	367	88	0	0	0	117	0	0	304	138	437	179	150
A4GALT-5	A4GALT	76	44	16	0	0	0	77	0	0	1	79	0	2	11
A4GALT-6	A4GALT	2363	1989	624	0	145	446	252	0	3589	1258	658	686	578	612
A4GALT-7	A4GALT	73	0	44	0	0	8	0	0	0	1	114	0	27	0
A4GNT-1	A4GNT	1078	1029	258	0	515	383	147	0	0	288	60	134	142	210
A4GNT-2	A4GNT	117	1	15	0	0	0	0	0	0	0	0	0	0	0
A4GNT-3	A4GNT	143	143	76	633	0	0	500	0	0	0	119	57	15	102
A4GNT-4	A4GNT	444	600	202	1054	120	0	149	1	0	0	547	111	127	141
A4GNT-5	A4GNT	603	340	108	0	0	84	0	0	0	24	420	92	71	206
A4GNT-6	A4GNT	1382	1564	355	0	304	4	165	221	0	296	508	654	282	607
A4GNT-7	A4GNT	1428	1054	310	1011	0	614	362	399	0	335	784	280	377	448
AADAC-1	AADAC	63	31	18	0	0	0	68	0	0	0	0	0	0	0
AADAC-2	AADAC	2567	1950	528	0	288	1825	672	604	778	1157	538	422	510	248
AADAC-3	AADAC	935	838	244	0	0	0	146	198	0	216	78	335	125	106
AADAC-4	AADAC	1475	1072	439	0	179	396	213	412	0	568	218	67	222	126
AADAC-5	AADAC	634	1055	141	0	0	0	65	0	0	383	0	371	64	93
AADACL4-1	AADACL4	545	364	142	0	0	190	7	251	1691	0	137	256	0	45
AADACL4-2	AADACL4	913	953	361	0	160	213	371	0	0	238	308	537	181	163
AADACL4-3	AADACL4	390	465	148	0	0	0	322	0	0	0	138	39	17	176
AADACL4-4	AADACL4	943	1195	405	0	32	0	395	0	0	1	679	266	316	279
AADACL4-5	AADACL4	604	420	83	0	0	11	0	0	0	0	193	116	111	45
AADACL4-6	AADACL4	305	354	42	420	0	105	21	0	0	0	0	38	96	86
AADACL4-7	AADACL4	1587	1603	236	0	297	487	161	0	0	582	382	44	303	71
AARS-1	AARS	0	0	0	0	0	0	0	0	0	0	0	0	0	0
AARS-2	AARS	1414	1410	561	0	319	475	180	0	0	286	356	111	372	266
AARS-3	AARS	1810	1401	570	0	459	18	733	0	0	791	709	479	479	442
AARS-4	AARS	651	581	356	0	0	438	329	0	0	1	438	374	214	115
AARS-5	AARS	413	195	126	0	0	196	409	0	0	1	78	49	60	43
AARS-6	AARS	1919	2279	559	0	523	1357	737	374	0	574	806	530	265	398
AARS-7	AARS	314	236	146	0	334	548	380	155	0	0	134	74	62	213
AASDH-1	AASDH	1256	1309	363	376	236	535	407	246	0	724	270	169	274	304
AASDH-2	AASDH	1012	763	188	0	0	698	53	0	0	335	476	261	133	161
AASDH-3	AASDH	694	672	233	0	501	285	630	210	0	242	469	133	75	173
AASDH-4	AASDH	901	238	175	0	0	235	76	11	0	0	156	411	153	161
AASDH-5	AASDH	634	785	98	0	0	370	96	0	0	313	99	11	129	52
AASDH-6	AASDH	1293	1939	645	0	0	607	441	975	1474	582	352	418	271	645
AASDH-7	AASDH	1469	1601	639	1438	931	311	394	0	0	202	638	574	424	374
AATK-1	AATK	1058	406	302	0	0	333	232	498	1	0	260	209	304	189
AATK-10	AATK	1084	1046	295	669	0	636	582	0	0	347	309	632	342	479
AATK-11	AATK	1143	584	353	0	0	166	515	520	0	299	63	192	120	0
AATK-12	AATK	1564	2014	478	0	0	4	137	0	815	781	110	326	187	388
AATK-13	AATK	1132	596	119	0	1097	0	655	442	0	476	210	283	376	470
AATK-14	AATK	254	86	77	0	0	3	219	0	540	2	70	90	153	30
AATK-2	AATK	1376	919	279	0	669	206	504	0	2920	360	260	213	115	156
AATK-3	AATK	188	112	47	0	330	0	189	0	0	1	80	183	15	33
AATK-4	AATK	204	222	95	0	0	0	0	0	0	0	140	183	0	0
AATK-5	AATK	936	645	184	0	0	0	400	0	0	0	55	120	238	161
AATK-6	AATK	574	727	295	0	0	1100	229	276	861	0	229	162	16	265
AATK-7	AATK	961	878	194	0	0	0	283	0	0	1	112	365	42	103
AATK-8	AATK	1935	1956	302	429	0	0	81	0	0	1005	203	266	217	164
AATK-9	AATK	1524	1203	386	1783	558	354	274	197	1328	248	474	384	490	301
ABCA10-1	ABCA10	2121	2085	486	0	0	0	851	211	0	613	474	767	329	334
ABCA10-2	ABCA10	1174	1271	428	308	128	21	532	400	4780	250	1154	328	403	267
ABCA10-3	ABCA10	556	941	255	0	0	1	258	92	0	0	30	137	154	193
ABCA10-4	ABCA10	1189	1233	398	609	0	182	0	0	1	446	296	222	501	253
ABCA10-5	ABCA10	432	346	87	0	1	0	117	0	0	0	143	151	71	125
ABCA1-1	ABCA1	239	351	56	0	0	0	0	0	0	0	0	75	0	23
ABCA1-2	ABCA1	1103	815	226	0	1	1	663	1097	1	152	318	223	244	119
ABCA12-1	ABCA12	801	980	244	0	656	0	275	0	0	911	3	219	108	121
ABCA12-2	ABCA12	771	414	261	0	170	253	602	0	499	71	161	355	170	219
ABCA12-3	ABCA12	388	193	122	0	0	446	198	0	1	0	141	165	100	222
ABCA12-4	ABCA12	1846	2235	636	0	183	777	304	50	0	561	0	330	197	419
ABCA12-5	ABCA12	5	0	0	0	0	0	0	0	0	0	0	0	0	0
ABCA12-6	ABCA12	1389	2170	599	0	0	1128	1117	1	603	180	792	915	648	736
ABCA12-7	ABCA12	1634	1064	388	1125	671	30	944	258	0	823	185	528	238	353
ABCA12-8	ABCA12	1255	1234	294	0	225	218	490	0	0	563	655	420	220	190
ABCA1-3	ABCA1	582	228	221	0	0	109	0	0	0	344	456	325	172	211
ABCA13-1	ABCA13	1886	2139	762	0	211	1024	846	715	2	1481	523	565	285	449
ABCA13-2	ABCA13	167	119	41	0	0	0	0	0	1	0	82	0	44	113
ABCA13-3	ABCA13	1645	1588	534	0	552	97	1015	147	0	406	642	612	197	310
ABCA13-4	ABCA13	473	391	72	0	0	1	117	0	0	0	0	258	125	112
ABCA13-5	ABCA13	1441	1179	242	0	0	1830	596	0	0	287	360	409	183	257
ABCA13-6	ABCA13	1137	543	391	0	181	113	591	48	0	0	127	284	190	320
ABCA13-7	ABCA13	316	136	86	0	0	0	240	184	0	0	166	0	21	45
ABCA13-8	ABCA13	2227	2146	498	0	2	49	854	667	2877	738	834	543	465	324
ABCA13-9	ABCA13	1047	1004	199	0	0	0	65	0	0	346	0	780	239	237
ABCA1-4	ABCA1	141	56	25	0	0	0	381	0	0	0	0	46	25	8
ABCA1-5	ABCA1	514	1135	138	0	264	0	609	0	0	1	92	29	23	44
ABCA1-6	ABCA1	887	743	276	0	0	140	217	0	0	0	2	227	162	171
ABCA1-7	ABCA1	0	0	0	0	0	0	0	0	0	0	30	0	0	1
ABCA2-1	ABCA2	716	792	208	0	0	20	612	253	0	212	234	242	128	230
ABCA2-10	ABCA2	861	1045	237	0	261	0	346	754	0	1	134	152	282	365
ABCA2-11	ABCA2	443	420	108	0	46	0	112	0	0	330	686	434	164	193
ABCA2-12	ABCA2	627	1007	148	0	0	0	95	0	0	0	149	96	94	111
ABCA2-2	ABCA2	1184	622	280	0	1	576	663	235	0	185	236	181	223	235
ABCA2-3	ABCA2	975	758	223	0	0	223	131	0	3	265	83	753	349	476
ABCA2-4	ABCA2	1535	1568	486	1039	1481	705	626	150	0	445	175	390	291	253
ABCA2-5	ABCA2	1032	987	273	0	0	895	270	0	0	219	137	481	145	92
ABCA2-6	ABCA2	1329	1110	362	0	0	1104	101	0	1	1	349	219	381	291
ABCA2-7	ABCA2	353	363	120	1683	0	0	98	0	0	386	56	20	45	27
ABCA2-8	ABCA2	1077	1055	185	0	144	0	0	0	0	1	0	72	210	37
ABCA2-9	ABCA2	30	0	7	0	0	0	0	0	0	0	0	0	16	0
ABCA3-1	ABCA3	638	787	278	0	369	968	291	0	0	1	121	109	307	231
ABCA3-2	ABCA3	42	43	11	0	0	0	0	0	0	0	76	38	57	39
ABCA3-3	ABCA3	1105	1303	279	447	1	2	259	405	0	735	144	181	198	336
ABCA3-4	ABCA3	1572	1285	328	293	0	0	163	0	0	366	248	124	151	58
ABCA3-5	ABCA3	577	658	109	0	0	15	331	44	0	0	51	424	166	57
ABCA3-6	ABCA3	717	819	236	0	0	1	0	407	0	3	543	398	196	188
ABCA3-7	ABCA3	667	374	189	0	517	391	155	429	0	337	131	202	153	246
ABCA4-1	ABCA4	1214	963	354	0	0	209	345	0	0	361	291	435	341	172
ABCA4-2	ABCA4	545	266	124	0	0	430	0	305	0	314	159	84	109	49
ABCA4-3	ABCA4	2175	3018	741	1	230	251	497	0	1249	761	686	412	522	778
ABCA4-4	ABCA4	298	332	81	0	0	12	223	0	0	0	141	148	27	88
ABCA4-5	ABCA4	295	381	198	0	0	0	0	0	0	0	203	43	96	119
ABCA4-6	ABCA4	211	230	49	0	0	0	25	0	0	164	60	9	98	139
ABCA4-7	ABCA4	1260	2179	386	0	127	700	267	1705	0	210	702	201	318	480
ABCA5-1	ABCA5	690	410	88	0	0	1	0	8	0	0	255	38	57	97
ABCA5-2	ABCA5	320	222	57	0	151	0	63	0	0	367	58	70	80	38
ABCA5-3	ABCA5	301	393	90	0	175	0	114	0	0	0	0	17	81	41
ABCA5-4	ABCA5	2088	2003	693	0	206	274	512	772	0	574	718	751	587	487
ABCA5-5	ABCA5	560	420	126	0	0	0	102	0	0	611	40	65	126	314
ABCA5-6	ABCA5	1609	1646	437	0	622	0	0	0	0	413	288	409	537	737
ABCA5-7	ABCA5	1928	2228	439	1214	0	672	532	74	0	170	248	196	499	221
ABCA5-8	ABCA5	154	0	52	0	0	0	98	295	0	1	75	140	86	23
ABCA6-1	ABCA6	1654	2287	630	0	748	755	495	127	1	0	364	933	340	447
ABCA6-2	ABCA6	1018	833	338	0	153	10	312	0	2210	261	377	106	189	197
ABCA6-3	ABCA6	608	509	284	0	0	0	317	372	0	288	0	263	37	146
ABCA6-4	ABCA6	1389	508	247	0	1098	0	725	163	0	778	0	283	152	405
ABCA6-5	ABCA6	470	513	241	0	0	739	157	0	0	0	80	284	102	77
ABCA6-6	ABCA6	1185	1499	364	0	0	714	480	0	0	865	328	261	104	143
ABCA7-1	ABCA7	2341	2198	760	0	276	0	673	449	0	1	614	643	247	623
ABCA7-10	ABCA7	1540	1249	359	491	0	179	404	594	914	163	486	340	231	460
ABCA7-11	ABCA7	868	693	274	0	165	8	99	160	1713	275	367	298	201	112
ABCA7-12	ABCA7	1611	2211	549	0	90	687	211	0	0	630	662	444	308	555
ABCA7-13	ABCA7	454	454	219	0	564	4	384	0	1320	220	110	444	196	249
ABCA7-14	ABCA7	448	443	182	575	41	1	0	0	0	1	217	289	173	64
ABCA7-2	ABCA7	880	912	280	0	156	711	72	359	0	170	338	378	267	494
ABCA7-3	ABCA7	95	40	21	0	0	0	0	72	0	147	79	0	12	20
ABCA7-4	ABCA7	933	551	286	0	828	0	66	0	0	0	167	447	268	229
ABCA7-5	ABCA7	791	818	320	0	642	0	392	83	0	208	544	610	230	241
ABCA7-6	ABCA7	0	0	0	0	0	0	0	0	0	0	0	0	0	0
ABCA7-7	ABCA7	445	150	112	0	0	0	179	0	0	173	284	198	220	144
ABCA7-8	ABCA7	1196	746	253	1168	0	410	474	0	0	205	85	383	201	149
ABCA7-9	ABCA7	528	422	121	0	0	0	168	0	0	347	166	58	77	38
ABCA8-1	ABCA8	41	25	19	0	0	0	0	0	0	0	0	0	0	0
ABCA8-2	ABCA8	1514	1438	476	0	1489	0	81	810	1	426	568	313	452	408
ABCA8-3	ABCA8	191	205	90	0	0	0	71	0	1	0	0	136	17	106
ABCA8-4	ABCA8	199	331	91	0	0	0	51	0	0	1	135	50	97	41
ABCA8-5	ABCA8	1230	1329	358	0	45	10	216	0	0	304	287	502	316	453
ABCA8-6	ABCA8	287	228	97	0	0	312	132	21	0	116	45	122	44	105
ABCA9-1	ABCA9	13	36	3	0	0	0	0	0	0	0	0	0	0	0
ABCA9-2	ABCA9	1821	1320	582	0	70	551	394	0	2	193	283	843	203	316
ABCA9-3	ABCA9	0	0	0	0	0	0	0	0	0	0	0	0	0	0
ABCA9-4	ABCA9	1382	850	343	0	468	545	593	0	0	655	567	470	391	370
ABCA9-5	ABCA9	916	508	284	0	0	242	77	169	0	2	65	606	216	206
ABCB10-1	ABCB10	1997	2000	734	628	497	224	378	0	1	3	887	632	304	197
ABCB10-2	ABCB10	1034	548	356	637	358	161	307	169	0	117	215	245	225	149
ABCB10-3	ABCB10	941	581	244	956	151	1	192	114	729	202	513	335	565	471
ABCB10-4	ABCB10	31	58	19	0	0	0	0	0	0	0	0	0	0	1
ABCB10-5	ABCB10	408	279	146	0	644	1	92	0	1	1	179	28	36	214
ABCB10-6	ABCB10	1198	1276	601	0	320	485	33	202	0	105	220	250	31	118
ABCB10-7	ABCB10	365	140	94	0	0	0	0	0	0	0	0	3	95	127
ABCB10-8	ABCB10	1327	1478	475	0	386	0	530	0	1	901	766	486	593	452
ABCB10-9	ABCB10	317	474	57	1616	0	38	0	0	1	0	63	232	25	36
ABCB1-1	ABCB1	775	422	137	0	317	0	432	0	0	641	80	310	77	262
ABCB11-1	ABCB11	0	0	0	0	0	0	0	0	0	0	0	0	0	0
ABCB11-2	ABCB11	260	179	93	0	0	3	133	0	1329	0	60	213	129	58
ABCB11-3	ABCB11	904	700	243	0	0	754	236	0	0	2	250	237	201	281
ABCB11-4	ABCB11	69	26	27	0	0	0	231	0	0	0	145	29	156	35
ABCB11-5	ABCB11	200	201	64	0	0	15	54	0	0	0	0	193	19	28
ABCB11-6	ABCB11	876	1024	373	986	60	331	163	298	0	1	630	620	229	473
ABCB11-7	ABCB11	1951	1513	261	1090	0	423	86	0	1582	651	73	0	30	72
ABCB11-8	ABCB11	312	311	55	0	0	315	76	0	0	0	0	0	73	112
ABCB11-9	ABCB11	512	105	125	0	128	0	215	0	0	101	0	472	228	162
ABCB1-2	ABCB1	1527	839	339	0	0	222	1213	180	0	0	597	331	161	423
ABCB1-3	ABCB1	857	570	301	0	352	0	499	0	0	181	229	475	73	103
ABCB1-4	ABCB1	749	637	229	0	0	205	207	0	0	0	320	393	215	260
ABCB1-5	ABCB1	1089	719	361	0	850	562	493	284	1	515	950	478	324	492
ABCB1-6	ABCB1	404	323	141	0	532	111	331	0	346	1	152	198	46	113
ABCB4-1	ABCB4	237	193	61	0	0	0	83	0	0	264	70	33	46	73
ABCB4-2	ABCB4	549	702	158	0	0	0	222	230	0	1	287	243	124	145
ABCB4-3	ABCB4	467	412	141	0	0	801	136	0	0	0	272	182	71	142
ABCB4-4	ABCB4	369	371	74	0	0	0	0	0	0	0	138	63	50	63
ABCB4-5	ABCB4	446	324	133	0	85	0	0	0	0	1	0	98	92	40
ABCB4-6	ABCB4	1283	1326	373	0	257	0	384	0	0	268	311	74	389	467
ABCB4-7	ABCB4	1272	1194	429	568	623	0	313	244	0	426	170	870	328	762
ABCB5-1	ABCB5	1594	863	264	0	136	1595	615	489	0	872	700	237	205	315
ABCB5-2	ABCB5	1199	1127	123	0	0	439	297	0	0	1	40	189	47	14
ABCB5-3	ABCB5	468	630	233	0	0	0	276	0	0	325	345	322	138	129
ABCB5-4	ABCB5	711	579	293	623	0	236	357	0	0	437	295	99	243	266
ABCB5-5	ABCB5	188	43	66	0	0	286	83	49	0	127	147	95	10	99
ABCB5-6	ABCB5	1915	2214	616	151	0	786	955	31	0	118	467	1144	426	773
ABCB5-7	ABCB5	988	1002	421	0	378	24	854	712	1253	2	167	565	196	449
ABCB6-1	ABCB6	404	187	119	0	0	1	191	0	0	0	69	257	31	55
ABCB6-2	ABCB6	506	265	155	0	0	0	137	0	0	0	487	195	35	116
ABCB6-3	ABCB6	499	394	166	0	0	0	11	0	0	0	270	33	120	71
ABCB6-4	ABCB6	0	0	0	0	0	0	0	0	0	0	0	0	0	0
ABCB6-5	ABCB6	733	647	223	0	446	0	300	77	0	0	1	332	186	209
ABCB6-6	ABCB6	556	436	186	0	0	0	147	0	0	1	16	484	162	108
ABCB6-7	ABCB6	444	236	110	0	0	284	0	0	0	0	48	156	0	119
ABCB7-1	ABCB7	1100	811	233	0	0	0	601	505	0	2	90	433	54	125
ABCB7-2	ABCB7	213	36	67	0	1	215	0	0	0	0	61	220	40	105
ABCB7-3	ABCB7	1370	1655	354	0	240	363	96	594	1	0	373	375	247	406
ABCB7-4	ABCB7	2007	1955	531	0	277	1	1070	160	382	847	503	602	659	315
ABCB7-5	ABCB7	594	634	150	0	0	258	193	0	0	0	157	258	101	161
ABCB7-6	ABCB7	556	710	184	0	0	160	212	0	0	423	397	108	156	206
ABCB7-7	ABCB7	268	187	74	0	0	0	139	0	0	120	54	44	22	59
ABCB8-1	ABCB8	360	255	76	0	0	442	365	0	0	336	138	135	48	31
ABCB8-10	ABCB8	0	0	0	0	0	0	0	0	0	0	0	0	0	0
ABCB8-11	ABCB8	716	164	134	0	0	0	40	151	0	0	435	0	186	154
ABCB8-12	ABCB8	191	20	56	0	0	0	184	0	0	0	59	92	43	50
ABCB8-13	ABCB8	648	343	81	0	0	0	48	0	0	61	71	3	35	99
ABCB8-14	ABCB8	830	717	216	842	683	0	368	858	0	223	251	229	124	235
ABCB8-2	ABCB8	704	528	193	0	418	504	363	0	0	183	279	364	283	140
ABCB8-3	ABCB8	2216	1422	628	0	75	507	582	0	399	227	1202	686	406	503
ABCB8-4	ABCB8	438	347	148	0	0	0	634	0	0	0	8	41	44	38
ABCB8-5	ABCB8	747	764	273	0	0	856	93	0	0	0	145	179	205	125
ABCB8-6	ABCB8	15	65	4	0	0	0	0	0	0	0	71	0	0	0
ABCB8-7	ABCB8	157	185	26	0	0	0	108	0	0	0	0	0	0	32
ABCB8-8	ABCB8	0	0	0	0	0	0	0	0	0	0	0	0	0	0
ABCB8-9	ABCB8	988	1344	358	48	0	120	37	0	0	772	321	268	240	246
ABCB9-1	ABCB9	566	606	112	52	0	2	82	0	380	312	275	195	246	130
ABCB9-10	ABCB9	429	445	147	0	0	0	250	0	0	0	76	131	129	200
ABCB9-11	ABCB9	1182	447	310	0	157	5	488	0	1631	550	298	168	238	234
ABCB9-12	ABCB9	241	276	31	0	0	0	0	0	0	1	0	32	34	109
ABCB9-13	ABCB9	1681	887	364	0	503	99	388	559	0	615	744	530	195	110
ABCB9-14	ABCB9	871	932	164	0	92	433	367	106	0	198	242	155	74	205
ABCB9-2	ABCB9	932	493	214	0	144	1	243	0	0	0	10	288	96	136
ABCB9-3	ABCB9	88	69	27	0	0	0	80	0	0	0	71	4	0	41
ABCB9-4	ABCB9	401	325	116	0	0	0	32	0	0	1	0	99	134	44
ABCB9-5	ABCB9	1301	1581	503	0	323	0	623	387	0	377	247	175	258	480
ABCB9-6	ABCB9	2379	2425	891	223	92	16	933	254	1317	1	750	797	802	573
ABCB9-7	ABCB9	429	331	245	0	582	0	4	514	0	0	72	136	111	100
ABCB9-8	ABCB9	2717	4076	987	143	371	1617	983	554	1	1	740	686	487	499
ABCB9-9	ABCB9	1087	1510	288	1941	0	369	155	0	0	412	730	269	196	216
ABCC10-1	ABCC10	519	235	140	0	0	214	74	0	0	0	153	57	158	260
ABCC10-10	ABCC10	1247	829	317	0	450	139	379	171	0	606	226	475	256	361
ABCC10-11	ABCC10	169	156	77	0	384	0	239	0	0	0	0	0	43	12
ABCC10-12	ABCC10	876	646	146	0	0	0	0	295	1	290	56	41	160	180
ABCC10-13	ABCC10	967	1096	355	0	0	275	432	190	868	2	395	384	223	194
ABCC10-14	ABCC10	506	552	162	0	126	0	181	206	0	1	216	202	44	164
ABCC10-2	ABCC10	1014	1244	326	0	0	869	214	548	0	1	184	32	159	365
ABCC10-3	ABCC10	171	104	37	0	0	0	0	238	0	0	0	70	0	77
ABCC10-4	ABCC10	1272	1296	334	0	0	5	229	846	511	568	348	253	357	199
ABCC10-5	ABCC10	947	1234	309	0	0	570	538	450	0	0	979	302	149	320
ABCC10-6	ABCC10	455	171	59	0	0	0	0	0	0	204	93	122	50	59
ABCC10-7	ABCC10	474	305	92	0	0	140	275	832	0	317	0	152	50	34
ABCC10-8	ABCC10	948	860	207	0	0	1252	0	0	0	292	255	604	309	326
ABCC10-9	ABCC10	1533	1218	216	0	1	139	425	604	1891	0	264	284	313	133
ABCC1-1	ABCC1	304	88	69	0	0	1	0	0	802	0	79	207	120	20
ABCC11-1	ABCC11	786	559	175	0	63	185	141	0	0	0	229	102	91	140
ABCC11-2	ABCC11	509	315	155	0	0	398	0	299	0	0	266	7	106	129
ABCC11-3	ABCC11	1145	289	177	0	0	0	384	0	1	0	360	221	162	125
ABCC11-4	ABCC11	141	113	29	0	0	0	0	0	0	0	0	50	0	17
ABCC11-5	ABCC11	535	193	158	0	1	329	116	0	0	248	1	125	83	139
ABCC11-6	ABCC11	557	624	150	0	0	0	0	254	0	488	90	54	27	50
ABCC11-7	ABCC11	123	193	13	0	0	0	0	0	0	0	0	40	78	87
ABCC11-8	ABCC11	1406	1711	535	2208	695	566	350	20	0	578	623	515	426	531
ABCC1-2	ABCC1	763	495	278	0	0	855	310	278	0	162	222	57	135	204
ABCC12-1	ABCC12	280	179	78	0	0	420	0	0	0	0	181	103	5	15
ABCC12-10	ABCC12	894	1012	274	0	0	131	96	75	0	458	84	179	258	143
ABCC12-11	ABCC12	133	113	10	0	0	0	0	0	0	0	0	1	0	29
ABCC12-12	ABCC12	855	1025	250	0	0	7	295	449	0	319	192	187	121	376
ABCC12-13	ABCC12	257	135	44	0	0	0	218	0	0	0	23	17	23	37
ABCC12-14	ABCC12	130	0	51	0	0	0	0	0	0	0	0	0	22	9
ABCC12-2	ABCC12	822	1253	253	0	0	0	111	224	0	0	212	104	90	137
ABCC12-3	ABCC12	524	448	122	0	70	179	0	24	0	0	0	11	31	117
ABCC12-4	ABCC12	263	218	45	0	0	0	0	0	0	0	0	6	0	0
ABCC12-5	ABCC12	349	53	103	0	0	0	0	0	0	0	61	0	0	37
ABCC12-6	ABCC12	0	0	0	0	0	0	0	0	0	0	0	0	0	0
ABCC12-7	ABCC12	456	339	111	0	0	0	324	0	0	0	50	189	59	107
ABCC12-8	ABCC12	1166	1832	355	0	0	332	415	0	0	421	599	360	246	382
ABCC12-9	ABCC12	1176	1167	431	0	0	2	4	0	574	0	675	292	268	288
ABCC1-3	ABCC1	763	511	182	1072	0	0	344	0	0	0	187	85	104	156
ABCC1-4	ABCC1	1416	1919	384	979	0	0	635	534	0	281	1288	518	350	466
ABCC1-5	ABCC1	1021	973	328	0	0	540	532	164	0	2	243	323	318	472
ABCC1-6	ABCC1	1309	1577	510	217	115	360	901	217	0	184	633	733	335	424
ABCC1-7	ABCC1	262	411	50	0	0	0	78	0	0	1	164	91	44	43
ABCC2-1	ABCC2	88	63	36	170	0	0	100	0	0	321	0	0	0	43
ABCC2-2	ABCC2	1401	803	325	0	743	738	417	398	0	0	338	442	164	354
ABCC2-3	ABCC2	956	968	322	0	0	0	346	0	0	660	341	121	166	220
ABCC2-4	ABCC2	875	700	193	777	0	35	545	601	0	159	537	260	237	443
ABCC2-5	ABCC2	600	1054	222	114	387	1211	231	0	0	1	234	142	268	79
ABCC2-6	ABCC2	464	392	102	0	53	119	440	0	0	65	156	157	141	182
ABCC2-7	ABCC2	458	283	121	0	232	0	233	0	0	189	268	90	161	68
ABCC3-1	ABCC3	594	651	227	0	0	767	227	110	0	503	417	405	202	315
ABCC3-10	ABCC3	834	471	207	0	170	3	84	587	0	0	141	327	32	132
ABCC3-11	ABCC3	88	52	17	0	0	332	0	0	0	0	0	29	19	32
ABCC3-12	ABCC3	424	354	86	0	0	0	379	0	0	263	78	150	47	61
ABCC3-13	ABCC3	620	1067	190	0	771	159	154	0	0	294	120	186	90	59
ABCC3-14	ABCC3	533	230	169	0	0	246	89	0	0	0	0	1	0	106
ABCC3-2	ABCC3	1204	1415	224	0	21	1059	300	306	0	771	199	505	278	259
ABCC3-3	ABCC3	666	498	249	0	131	1	307	0	1	2	248	68	228	256
ABCC3-4	ABCC3	824	944	213	0	0	1	264	0	0	0	169	160	354	103
ABCC3-5	ABCC3	95	0	11	0	0	0	0	0	0	0	162	0	0	0
ABCC3-6	ABCC3	459	604	83	0	0	594	317	114	0	0	147	126	127	151
ABCC3-7	ABCC3	404	614	261	0	0	0	598	160	0	0	90	158	100	178
ABCC3-8	ABCC3	257	131	58	0	0	245	0	0	0	211	205	122	60	60
ABCC3-9	ABCC3	869	1079	204	0	109	14	52	121	1850	1334	0	202	282	159
ABCC4-1	ABCC4	1183	1706	297	0	71	889	430	0	1005	700	538	259	342	249
ABCC4-2	ABCC4	412	328	115	0	0	0	25	0	0	314	2	54	52	165
ABCC4-3	ABCC4	1666	1769	393	0	1046	475	256	0	2162	1	1	370	546	265
ABCC4-4	ABCC4	688	771	182	0	0	596	510	0	0	361	212	212	53	157
ABCC4-5	ABCC4	250	36	64	0	0	0	80	703	0	0	117	0	67	40
ABCC4-6	ABCC4	0	0	0	0	0	0	0	0	0	0	0	0	0	0
ABCC4-7	ABCC4	896	1105	477	0	0	601	86	151	0	1	285	251	178	481
ABCC5-1	ABCC5	243	159	80	0	0	0	225	0	0	189	101	163	167	0
ABCC5-10	ABCC5	0	0	0	0	0	0	0	0	0	0	0	0	0	0
ABCC5-11	ABCC5	1248	653	415	0	200	0	57	212	0	276	252	108	210	265
ABCC5-12	ABCC5	1477	1146	396	644	0	0	51	845	0	153	332	386	257	201
ABCC5-13	ABCC5	522	759	174	0	875	83	71	0	945	167	227	352	131	149
ABCC5-2	ABCC5	162	184	65	0	0	0	47	0	0	0	152	128	36	49
ABCC5-3	ABCC5	66	0	19	0	209	0	0	0	0	0	82	0	0	19
ABCC5-4	ABCC5	1198	943	414	0	0	0	743	0	0	250	216	147	76	242
ABCC5-5	ABCC5	411	561	263	0	0	0	61	0	0	0	92	35	93	140
ABCC5-6	ABCC5	372	209	116	0	487	0	110	0	0	309	0	172	29	110
ABCC5-7	ABCC5	534	768	197	0	323	0	180	0	0	0	0	365	86	38
ABCC5-8	ABCC5	1905	1628	502	894	0	0	678	0	0	904	341	866	259	381
ABCC5-9	ABCC5	182	211	32	0	0	0	0	0	0	0	78	71	90	0
ABCC6-1	ABCC6	337	459	111	36	49	161	75	0	0	0	73	78	86	28
ABCC6-2	ABCC6	619	631	144	0	0	250	131	0	0	0	99	60	59	104
ABCC6-3	ABCC6	1041	745	295	0	300	713	558	0	1891	145	420	413	295	329
ABCC6-4	ABCC6	1037	1094	273	0	276	540	614	0	0	273	433	480	341	365
ABCC6-5	ABCC6	457	420	134	0	0	256	0	20	0	256	113	142	126	235
ABCC6-6	ABCC6	231	277	33	0	0	121	0	0	0	1	0	46	34	20
ABCC6-7	ABCC6	767	392	116	0	0	97	67	0	0	208	260	224	73	98
ABCC6-8	ABCC6	224	155	72	0	388	339	127	54	0	0	43	127	31	20
ABCC8-1	ABCC8	1198	1521	409	1	0	170	259	0	0	1341	154	309	232	153
ABCC8-2	ABCC8	635	864	131	0	0	0	0	0	0	1243	81	34	45	70
ABCC8-3	ABCC8	1103	1420	314	0	0	0	419	82	0	281	828	246	160	197
ABCC8-4	ABCC8	45	0	7	1640	0	0	0	0	0	0	0	17	81	16
ABCC8-5	ABCC8	2555	2466	485	413	361	468	561	0	0	637	446	508	203	647
ABCC8-6	ABCC8	1533	1469	475	1046	172	342	872	0	3337	433	482	399	382	410
ABCC8-7	ABCC8	629	690	218	0	0	0	136	0	0	0	35	158	114	112
ABCC9-1	ABCC9	2186	1492	412	0	0	797	427	0	1415	313	332	502	177	297
ABCC9-10	ABCC9	1136	557	367	0	0	150	190	0	0	0	141	100	107	81
ABCC9-11	ABCC9	1423	990	261	0	0	0	523	0	0	227	124	195	134	177
ABCC9-2	ABCC9	187	370	68	0	119	312	0	0	0	0	7	1	15	44
ABCC9-3	ABCC9	646	337	148	568	0	22	537	0	1	169	0	50	67	247
ABCC9-4	ABCC9	810	577	289	426	0	250	109	0	0	461	0	220	191	54
ABCC9-5	ABCC9	668	1040	192	0	0	2	179	0	0	1094	143	423	54	285
ABCC9-6	ABCC9	494	578	166	47	0	0	118	0	0	1	139	50	88	118
ABCC9-7	ABCC9	193	174	48	0	0	0	0	0	0	172	48	38	21	0
ABCC9-8	ABCC9	74	0	6	0	0	0	0	0	0	0	56	0	0	0
ABCC9-9	ABCC9	176	186	31	0	0	0	0	0	0	0	0	147	20	21
ABCD1-1	ABCD1	570	558	174	0	0	74	200	0	0	399	249	311	200	293
ABCD1-2	ABCD1	852	571	147	0	713	0	1150	0	0	251	349	118	108	37
ABCD1-3	ABCD1	39	55	9	0	0	0	0	0	0	0	0	0	0	26
ABCD1-4	ABCD1	2464	1812	403	0	0	824	437	146	2993	724	488	262	497	219
ABCD1-5	ABCD1	270	353	32	0	0	920	0	0	2	0	133	144	40	62
ABCD1-6	ABCD1	1075	1334	346	0	245	332	479	477	1	890	87	438	412	299
ABCD1-7	ABCD1	1386	875	290	1	0	492	500	0	0	297	223	314	258	311
ABCD2-1	ABCD2	156	0	34	0	0	3	82	0	1507	0	78	26	95	40
ABCD2-2	ABCD2	172	1	20	0	0	1	88	0	0	0	0	0	0	17
ABCD2-3	ABCD2	694	693	210	0	0	232	576	0	192	249	218	234	111	324
ABCD2-4	ABCD2	482	1224	260	1598	114	345	249	0	0	1	203	148	173	193
ABCD2-5	ABCD2	1243	611	410	101	485	149	667	275	0	541	606	590	624	464
ABCD2-6	ABCD2	1080	517	214	513	0	7	473	152	1816	138	700	147	219	226
ABCD2-7	ABCD2	59	6	14	0	0	0	0	0	0	0	0	15	29	25
ABCD3-1	ABCD3	480	530	110	0	218	280	306	0	0	131	0	344	105	121
ABCD3-2	ABCD3	978	449	254	0	0	0	96	0	0	502	145	84	215	172
ABCD3-3	ABCD3	2551	1594	539	492	1268	245	1104	335	0	223	871	742	486	675
ABCD3-4	ABCD3	950	854	295	660	0	1262	465	0	0	0	322	281	262	225
ABCD3-5	ABCD3	620	606	206	0	0	385	303	0	0	414	450	362	112	112
ABCD3-6	ABCD3	1490	1410	417	281	95	507	412	317	0	233	529	417	127	181
ABCD3-7	ABCD3	1315	1256	347	0	660	461	154	126	0	1	366	371	179	87
ABCD4-1	ABCD4	755	334	135	0	0	1	606	441	2	0	351	305	412	254
ABCD4-2	ABCD4	82	1	16	0	0	0	169	0	0	0	0	0	0	16
ABCD4-3	ABCD4	947	995	466	0	0	324	191	304	0	909	586	373	274	256
ABCD4-4	ABCD4	1397	1299	628	0	1424	532	548	534	0	187	387	651	609	375
ABCD4-5	ABCD4	394	139	144	0	0	1	479	0	0	0	223	124	118	42
ABCD4-6	ABCD4	757	734	201	0	0	0	87	0	0	144	0	220	147	70
ABCD4-7	ABCD4	375	294	116	0	0	0	0	0	0	0	1	163	29	70
ABCG1-1	ABCG1	876	1036	214	0	0	282	176	176	0	404	268	235	224	226
ABCG1-10	ABCG1	1248	1433	300	41	328	426	142	325	0	305	452	422	226	285
ABCG1-11	ABCG1	141	253	20	0	0	677	89	0	0	469	83	110	43	0
ABCG1-12	ABCG1	12	0	0	0	0	0	0	0	0	0	0	47	0	0
ABCG1-13	ABCG1	902	1408	365	0	163	721	748	0	0	215	65	314	230	283
ABCG1-14	ABCG1	358	408	110	0	686	0	0	0	0	0	0	42	92	81
ABCG1-2	ABCG1	1297	1041	412	0	479	0	125	165	0	0	0	58	55	115
ABCG1-3	ABCG1	161	144	35	0	0	0	0	438	0	319	47	110	0	0
ABCG1-4	ABCG1	331	179	103	0	1	3	263	0	837	0	224	92	56	124
ABCG1-5	ABCG1	429	537	138	0	0	94	20	0	0	270	0	71	45	18
ABCG1-6	ABCG1	555	577	181	0	0	0	140	0	0	659	1	97	166	77
ABCG1-7	ABCG1	1320	1938	407	1167	0	0	233	109	0	364	300	546	204	228
ABCG1-8	ABCG1	876	1077	337	180	16	529	438	90	1	415	276	506	115	117
ABCG1-9	ABCG1	406	273	100	0	0	4	290	0	0	0	142	69	225	118
ABCG2-1	ABCG2	297	348	83	0	0	0	298	0	0	0	0	148	58	21
ABCG2-10	ABCG2	1540	1992	521	0	746	1028	697	0	0	415	315	353	249	347
ABCG2-2	ABCG2	978	1004	280	0	0	1	525	111	0	595	217	202	207	241
ABCG2-3	ABCG2	517	178	103	0	0	479	0	0	0	1	185	154	0	107
ABCG2-4	ABCG2	571	656	155	0	0	0	274	0	0	0	207	76	123	141
ABCG2-5	ABCG2	114	145	9	0	0	0	0	0	0	0	0	17	0	0
ABCG2-6	ABCG2	0	0	0	0	0	0	0	0	0	0	0	0	0	0
ABCG2-7	ABCG2	314	307	153	0	0	10	417	0	0	168	168	174	85	54
ABCG2-8	ABCG2	2225	1879	470	0	0	739	441	0	0	200	491	320	357	874
ABCG2-9	ABCG2	254	176	31	0	90	0	84	0	0	0	244	177	0	25
ABCG4-1	ABCG4	885	1197	298	0	180	0	107	0	0	242	498	285	162	119
ABCG4-10	ABCG4	44	22	3	0	0	0	0	0	0	0	0	66	0	0
ABCG4-11	ABCG4	1737	1259	725	1144	173	986	1122	179	0	325	1154	815	522	576
ABCG4-12	ABCG4	204	134	70	0	0	0	0	0	0	0	0	24	106	72
ABCG4-13	ABCG4	533	228	183	0	0	309	192	0	0	1054	83	74	31	75
ABCG4-2	ABCG4	720	746	260	342	363	354	189	0	0	0	0	376	259	227
ABCG4-3	ABCG4	733	639	192	0	409	0	465	167	0	302	299	236	275	237
ABCG4-4	ABCG4	1221	1474	396	0	70	588	415	591	1	0	514	296	137	306
ABCG4-5	ABCG4	287	429	42	0	0	0	111	0	0	0	51	69	0	62
ABCG4-6	ABCG4	0	0	0	0	0	0	0	0	0	0	0	0	0	0
ABCG4-7	ABCG4	1026	610	378	0	84	123	318	0	5433	181	746	659	342	393
ABCG4-8	ABCG4	799	1078	250	0	55	427	313	227	0	0	271	192	299	323
ABCG4-9	ABCG4	245	304	57	0	0	0	0	0	4	0	0	19	37	0
ABCG5-1	ABCG5	224	374	62	117	0	41	286	105	0	0	140	112	45	150
ABCG5-2	ABCG5	311	428	170	0	0	503	87	0	0	2	104	97	115	122
ABCG5-3	ABCG5	2377	2216	719	0	602	974	403	1055	0	860	842	246	929	539
ABCG5-4	ABCG5	388	154	77	0	1	0	95	0	0	2	0	171	83	113
ABCG5-5	ABCG5	960	718	313	0	344	1151	312	314	0	1	263	218	192	414
ABCG5-6	ABCG5	824	385	142	0	0	0	0	0	0	452	58	62	70	13
ABCG8-1	ABCG8	284	326	68	0	0	19	97	0	1	0	21	110	88	166
ABCG8-2	ABCG8	904	1299	372	570	518	301	457	1	0	0	474	283	556	477
ABCG8-3	ABCG8	555	614	160	0	0	0	77	0	0	0	0	160	49	79
ABCG8-4	ABCG8	1065	1200	321	0	386	398	307	218	0	1	340	368	510	266
ABCG8-5	ABCG8	71	57	15	0	0	0	0	0	0	0	0	0	0	20
ABCG8-6	ABCG8	973	1359	521	0	0	191	622	580	0	0	492	299	248	265
ABCG8-7	ABCG8	274	392	58	0	0	0	225	0	0	0	140	133	61	50
ABHD1-1	ABHD1	914	600	149	0	0	0	423	0	0	0	603	383	245	173
ABHD1-2	ABHD1	1083	907	232	0	0	782	0	282	0	2	68	98	22	21
ABHD12-1	ABHD12	403	242	108	0	0	613	184	0	0	0	0	77	30	137
ABHD12-10	ABHD12	564	350	122	0	0	0	365	0	685	0	534	58	65	117
ABHD12-11	ABHD12	660	318	174	0	0	0	118	0	0	0	278	308	164	40
ABHD12-12	ABHD12	1447	1179	469	0	74	21	332	0	0	1	253	281	157	237
ABHD12-13	ABHD12	115	24	8	0	0	0	175	0	0	0	85	0	0	0
ABHD12-14	ABHD12	2407	3701	718	1948	576	2314	1058	173	1430	920	1311	1104	492	513
ABHD12-2	ABHD12	1030	1189	379	0	0	12	271	302	0	415	66	284	185	101
ABHD12-3	ABHD12	1372	1182	537	0	0	2	309	0	1	362	315	307	211	140
ABHD12-4	ABHD12	252	232	49	0	0	0	0	0	0	0	67	74	0	63
ABHD12-5	ABHD12	433	270	99	823	0	3	209	0	0	0	141	123	58	58
ABHD12-6	ABHD12	352	327	121	0	0	218	89	0	328	0	216	111	96	182
ABHD12-7	ABHD12	921	1051	190	0	271	14	344	60	1	586	93	185	88	48
ABHD12-8	ABHD12	0	0	0	0	0	0	0	0	0	0	0	0	0	0
ABHD12-9	ABHD12	1381	770	235	0	0	114	144	0	0	243	198	350	308	361
ABHD1-3	ABHD1	852	1182	268	0	0	399	375	0	0	1	181	165	111	204
ABHD13-1	ABHD13	221	144	63	0	0	0	127	0	0	0	0	51	68	7
ABHD13-2	ABHD13	302	221	80	0	0	0	200	0	0	0	50	28	39	65
ABHD13-3	ABHD13	1203	1670	358	1003	521	1398	598	83	0	1148	1051	412	405	838
ABHD13-4	ABHD13	411	243	128	0	0	0	37	0	0	0	215	69	162	204
ABHD13-5	ABHD13	1093	995	237	0	170	1	62	0	0	0	0	190	147	176
ABHD13-6	ABHD13	817	768	139	0	0	162	424	0	0	908	232	132	59	189
ABHD13-7	ABHD13	416	387	160	0	0	6	0	0	0	0	58	106	85	101
ABHD1-4	ABHD1	0	0	0	0	0	0	0	0	0	0	0	0	0	0
ABHD14A-1	ABHD14A	1238	1057	231	0	0	618	2	0	0	299	54	86	142	130
ABHD14A-2	ABHD14A	65	131	29	0	0	22	0	0	0	0	90	0	20	31
ABHD14A-3	ABHD14A	417	441	203	0	0	341	60	149	0	3	85	147	139	164
ABHD14A-4	ABHD14A	173	50	44	0	0	2	1	0	542	0	54	34	39	104
ABHD14A-5	ABHD14A	0	0	0	0	0	0	0	0	0	0	0	0	0	0
ABHD14A-6	ABHD14A	574	227	116	0	0	0	168	0	0	363	230	56	0	92
ABHD14A-7	ABHD14A	789	434	204	92	143	575	352	136	0	350	103	543	98	484
ABHD1-5	ABHD1	1322	1595	341	0	257	676	649	482	498	1245	1050	941	649	571
ABHD15-1	ABHD15	102	120	33	0	0	0	0	0	0	0	0	5	0	13
ABHD15-2	ABHD15	831	576	173	0	0	396	405	0	0	0	246	201	49	118
ABHD15-3	ABHD15	749	1190	378	0	0	603	510	0	0	929	521	380	336	151
ABHD15-4	ABHD15	584	749	188	0	0	441	93	0	0	0	297	263	88	142
ABHD15-5	ABHD15	176	241	55	0	239	0	260	0	0	0	0	48	59	20
ABHD15-6	ABHD15	1370	1176	252	0	0	0	251	0	0	1047	318	202	210	367
ABHD1-6	ABHD1	1216	1649	290	0	0	1705	202	907	0	901	350	317	404	213
ABHD16A-1	ABHD16A	1481	1107	362	56	0	670	512	502	0	1	296	306	249	335
ABHD16A-10	ABHD16A	304	449	92	0	0	1	47	0	0	0	160	63	21	31
ABHD16A-11	ABHD16A	1240	1670	297	1448	228	740	264	1045	1	355	369	140	161	129
ABHD16A-2	ABHD16A	101	48	51	0	0	0	67	0	0	0	144	0	60	34
ABHD16A-3	ABHD16A	480	193	134	0	0	234	565	0	0	0	268	269	158	84
ABHD16A-4	ABHD16A	664	466	199	0	284	13	251	0	0	2	57	338	252	210
ABHD16A-5	ABHD16A	1813	1341	535	0	1876	544	444	669	3	848	340	575	237	577
ABHD16A-6	ABHD16A	1446	1604	373	0	0	0	123	0	0	793	273	367	221	248
ABHD16A-7	ABHD16A	173	193	69	0	63	9	0	0	0	0	73	78	21	62
ABHD16A-8	ABHD16A	247	75	77	0	0	1	0	0	0	0	0	17	36	44
ABHD16A-9	ABHD16A	132	100	27	0	0	0	0	0	0	0	0	0	0	38
ABHD1-7	ABHD1	0	0	0	0	0	0	0	0	0	0	0	0	0	0
ABHD2-1	ABHD2	350	341	79	0	0	5	276	0	642	155	83	43	18	45
ABHD2-10	ABHD2	1583	1975	522	0	381	234	984	100	0	651	848	227	415	241
ABHD2-11	ABHD2	1195	1786	439	1	520	906	375	331	99	1175	288	347	95	427
ABHD2-12	ABHD2	1100	757	266	0	23	1	347	0	0	0	408	320	199	192
ABHD2-13	ABHD2	871	1249	396	444	32	6	333	44	0	231	173	231	152	273
ABHD2-14	ABHD2	1587	1501	289	614	0	950	0	163	0	940	66	453	192	229
ABHD2-2	ABHD2	113	19	26	0	0	73	0	0	0	0	0	20	0	34
ABHD2-3	ABHD2	99	188	29	0	0	221	0	0	0	0	0	38	0	0
ABHD2-4	ABHD2	1225	1028	348	0	0	342	297	160	0	0	94	448	182	253
ABHD2-5	ABHD2	55	0	15	0	0	208	0	0	0	216	0	0	23	0
ABHD2-6	ABHD2	0	0	0	0	0	0	0	0	0	0	0	0	0	0
ABHD2-7	ABHD2	1285	1214	324	619	0	15	124	214	3116	0	44	105	260	237
ABHD2-8	ABHD2	445	381	150	115	0	108	161	0	0	185	279	94	50	192
ABHD2-9	ABHD2	2074	1892	398	0	547	338	331	0	0	641	497	129	349	449
ABHD3-1	ABHD3	604	508	157	836	0	228	132	781	0	249	79	167	52	134
ABHD3-10	ABHD3	2098	3060	888	0	434	2	789	173	1	1230	1287	1025	630	512
ABHD3-11	ABHD3	660	287	153	0	0	0	328	0	0	0	0	140	36	124
ABHD3-12	ABHD3	0	0	0	0	0	0	0	0	0	0	0	0	0	0
ABHD3-13	ABHD3	397	203	76	0	0	0	0	170	0	0	138	83	177	152
ABHD3-2	ABHD3	617	421	332	0	1	0	311	0	0	1	204	74	57	283
ABHD3-3	ABHD3	2678	3507	899	430	202	445	597	589	1	222	826	563	308	470
ABHD3-4	ABHD3	1309	1053	612	0	594	1350	384	0	0	394	763	485	284	302
ABHD3-5	ABHD3	1885	1668	541	0	161	155	518	180	0	787	343	560	408	401
ABHD3-6	ABHD3	100	131	64	0	0	0	0	0	0	0	88	0	17	100
ABHD3-7	ABHD3	528	114	114	0	1	1	0	0	0	0	65	76	71	73
ABHD3-8	ABHD3	86	28	67	0	0	0	95	433	0	109	163	208	62	64
ABHD3-9	ABHD3	753	701	186	0	0	1	96	95	0	1	145	150	247	242
ABHD6-1	ABHD6	184	178	57	0	0	0	77	0	0	433	0	145	12	0
ABHD6-10	ABHD6	676	228	153	0	471	231	146	0	0	0	437	103	234	277
ABHD6-11	ABHD6	443	809	160	0	0	456	0	0	1	0	288	11	45	130
ABHD6-12	ABHD6	774	646	269	0	495	84	130	113	0	218	272	342	167	297
ABHD6-13	ABHD6	75	0	14	0	0	0	0	0	0	0	0	0	23	25
ABHD6-14	ABHD6	1174	756	269	0	0	0	799	340	0	0	174	100	235	210
ABHD6-2	ABHD6	96	50	18	0	0	0	0	0	0	0	0	80	25	29
ABHD6-3	ABHD6	278	75	40	0	0	679	0	0	0	309	86	23	23	22
ABHD6-4	ABHD6	626	290	109	0	49	0	284	0	0	1	0	56	117	181
ABHD6-5	ABHD6	503	697	197	0	0	766	224	122	0	0	239	57	105	250
ABHD6-6	ABHD6	844	613	175	0	0	148	70	1	0	1	194	70	97	104
ABHD6-7	ABHD6	818	472	237	0	518	81	294	37	0	286	199	55	76	196
ABHD6-8	ABHD6	976	523	328	0	0	463	246	436	0	161	910	308	180	327
ABHD6-9	ABHD6	411	539	82	0	0	0	71	0	0	0	0	211	29	62
ABI3BP-1	ABI3BP	402	491	97	0	130	0	260	0	0	0	139	130	102	53
ABI3BP-2	ABI3BP	1161	1192	354	0	0	12	157	0	3351	0	214	183	271	271
ABI3BP-3	ABI3BP	174	153	68	0	0	0	2	0	0	228	104	242	57	88
ABO-1	ABO	1038	1500	361	0	1	0	255	590	0	915	338	77	337	237
ABO-2	ABO	1488	1332	361	0	0	12	596	238	1435	0	154	893	517	416
ABO-3	ABO	527	334	100	0	216	0	54	0	2	0	254	90	73	107
ABO-4	ABO	1458	1012	255	0	100	0	205	456	0	320	237	124	163	407
ABO-5	ABO	775	537	219	0	320	1046	1070	187	0	1	347	36	304	48
ABO-6	ABO	832	725	273	0	434	0	118	0	0	0	123	373	82	156
ABO-7	ABO	632	641	204	0	67	0	139	0	0	0	192	230	96	158
AC002365.1-1	AC002365.1	308	410	96	0	337	2	69	0	523	0	0	228	91	122
AC002365.1-2	AC002365.1	544	575	119	0	0	802	70	796	0	0	0	232	86	114
AC002365.1-3	AC002365.1	2687	2174	708	0	870	599	769	247	350	467	506	847	609	678
AC002365.1-4	AC002365.1	398	260	103	0	0	0	637	0	0	138	374	152	0	108
AC002365.1-5	AC002365.1	513	315	145	0	0	1	79	0	0	0	62	83	166	74
AC002365.1-6	AC002365.1	331	326	92	0	0	0	200	151	0	0	42	104	0	90
AC002365.1-7	AC002365.1	1184	758	159	718	0	312	1053	195	1963	0	166	387	235	330
AC005013.1-1	AC005013.1	2041	2109	490	0	0	305	1	0	0	956	98	254	104	54
AC005013.1-2	AC005013.1	380	169	69	0	129	96	121	0	0	150	177	150	140	134
AC005013.1-3	AC005013.1	1295	604	74	0	591	0	0	107	0	0	42	69	19	23
AC005013.1-4	AC005013.1	303	162	86	0	0	0	348	0	0	181	60	38	83	168
AC005013.1-5	AC005013.1	1005	909	272	0	1249	0	230	0	0	350	76	22	72	194
AC005013.1-6	AC005013.1	197	140	66	0	0	0	0	765	0	0	48	0	0	20
AC005013.1-7	AC005013.1	2044	2025	695	1027	0	18	255	244	1614	947	158	551	402	628
AC006538.4-1	AC006538.4	1000	1260	426	0	859	1896	365	635	0	165	542	254	502	364
AC006538.4-2	AC006538.4	504	480	123	0	77	373	0	17	0	809	95	197	227	271
AC006538.4-3	AC006538.4	2625	2332	477	0	35	0	591	674	0	1063	229	117	347	225
AC006538.4-4	AC006538.4	758	707	282	814	1	194	347	496	0	0	389	187	145	221
AC006538.4-5	AC006538.4	242	232	65	0	0	143	90	0	0	0	0	110	64	56
AC006538.4-6	AC006538.4	0	0	0	0	0	0	0	0	0	0	0	0	0	0
AC006538.4-7	AC006538.4	594	328	286	392	0	207	468	1	0	92	1029	361	148	321
AC006547.14-1	AC006547.14	357	516	68	0	0	0	0	0	0	164	61	1	127	30
AC006547.14-2	AC006547.14	374	514	160	0	0	121	385	209	0	150	0	213	33	130
AC006547.14-3	AC006547.14	629	586	253	0	637	209	63	0	0	865	351	318	228	165
AC006547.14-4	AC006547.14	757	511	255	0	305	168	218	408	0	676	225	78	428	218
AC006547.14-5	AC006547.14	663	982	233	173	0	493	46	0	0	0	0	309	245	235
AC006547.14-6	AC006547.14	1404	822	349	0	0	0	476	0	0	123	282	173	250	286
AC006547.14-7	AC006547.14	1211	708	524	292	647	691	1004	163	208	295	1166	963	513	673
AC007040.11-1	AC007040.11	851	1011	227	0	907	334	534	0	0	302	117	362	167	251
AC007040.11-2	AC007040.11	761	323	119	0	0	0	243	0	0	0	157	75	123	38
AC007040.11-3	AC007040.11	844	395	169	0	0	10	105	0	2842	0	0	298	59	208
AC007040.11-4	AC007040.11	1488	1790	262	0	153	0	430	0	0	912	380	236	736	276
AC007040.11-5	AC007040.11	1374	1195	574	0	0	1005	860	0	0	216	834	559	479	319
AC007040.11-6	AC007040.11	414	371	209	0	0	581	0	0	0	1	159	131	71	133
AC007040.11-7	AC007040.11	1488	602	246	0	0	0	396	532	0	95	201	174	158	348
AC012313.1-1	AC012313.1	543	760	167	0	0	332	231	0	0	2	244	124	322	145
AC012313.1-2	AC012313.1	1506	1615	220	0	0	101	1639	823	0	280	189	0	50	99
AC012313.1-3	AC012313.1	472	462	98	0	0	0	0	0	0	0	0	0	59	202
AC012313.1-4	AC012313.1	377	277	114	0	704	559	0	0	0	0	50	113	90	101
AC012313.1-5	AC012313.1	213	197	51	0	0	0	233	0	0	0	85	5	0	38
AC012313.1-6	AC012313.1	1100	686	310	0	146	206	622	383	0	170	631	324	432	321
AC024592.12-1	AC024592.12	559	557	164	0	1	0	0	1	0	0	185	46	100	92
AC024592.12-2	AC024592.12	597	632	252	0	298	166	0	389	0	0	59	381	132	119
AC024592.12-3	AC024592.12	12	26	1	0	0	0	0	0	0	0	0	0	0	0
AC024592.12-4	AC024592.12	425	631	97	0	0	0	0	0	0	425	0	194	169	92
AC024592.12-5	AC024592.12	483	503	169	0	83	20	317	0	0	0	171	68	201	205
AC024592.12-6	AC024592.12	390	303	90	0	0	0	0	0	0	231	0	116	129	60
AC024592.12-7	AC024592.12	96	173	34	0	0	418	0	0	0	213	0	86	62	96
AC092653.5-1	AC092653.5	1040	1492	275	0	626	470	772	431	0	195	243	243	140	171
AC092653.5-2	AC092653.5	410	634	97	0	0	0	233	0	0	0	0	159	72	110
AC092653.5-3	AC092653.5	244	221	68	0	0	223	0	203	0	0	42	39	94	22
AC092653.5-4	AC092653.5	0	0	0	0	0	0	0	0	0	0	0	0	0	0
AC092653.5-5	AC092653.5	1519	1211	347	0	321	27	543	673	0	615	536	372	230	240
AC092653.5-6	AC092653.5	208	603	80	0	774	19	167	0	0	2420	58	0	113	30
AC092653.5-7	AC092653.5	672	883	179	0	0	0	200	0	0	0	278	230	144	92
AC109829.1-1	AC109829.1	594	730	215	0	0	292	161	1	0	0	300	61	194	163
AC109829.1-2	AC109829.1	401	177	150	0	0	0	210	78	0	0	120	280	205	228
AC109829.1-3	AC109829.1	1397	1427	316	0	235	21	285	337	2263	0	413	420	251	293
AC109829.1-4	AC109829.1	0	0	0	0	0	0	0	0	0	0	0	0	0	0
AC109829.1-5	AC109829.1	0	0	0	0	0	0	0	0	0	0	0	0	0	0
AC109829.1-6	AC109829.1	1146	1599	431	0	0	1750	187	264	504	379	315	575	343	248
AC211429.1-1	AC211429.1	1000	967	309	554	0	198	507	180	0	1	602	506	167	266
AC211429.1-2	AC211429.1	2842	2650	689	0	498	1224	1613	310	0	326	1694	890	1243	503
AC211429.1-3	AC211429.1	0	0	0	0	0	0	0	0	0	0	0	0	0	0
AC211429.1-4	AC211429.1	1593	1075	498	929	185	624	268	158	0	196	651	311	88	364
AC211429.1-5	AC211429.1	1157	1014	257	0	52	0	377	0	0	508	531	144	207	183
AC211429.1-6	AC211429.1	212	95	88	0	0	522	0	0	0	0	94	14	143	118
AC211429.1-7	AC211429.1	0	0	0	0	0	0	0	0	0	0	0	0	0	0
AC244102.1-1	AC244102.1	271	445	59	0	0	0	75	0	1	244	114	22	0	88
AC244102.1-2	AC244102.1	1487	831	423	0	0	0	78	120	0	718	213	296	233	52
AC244102.1-3	AC244102.1	185	374	50	0	0	0	72	0	0	0	114	35	0	147
AC244102.1-4	AC244102.1	179	117	65	0	0	374	0	0	0	403	0	56	0	24
AC244102.1-5	AC244102.1	14	0	3	0	0	0	0	0	0	0	0	0	0	0
AC244102.1-6	AC244102.1	1123	1198	320	0	0	319	148	291	0	175	119	263	249	476
AC244102.1-7	AC244102.1	336	364	175	0	0	0	427	0	1	0	69	29	73	134
AC244517.1-1	AC244517.1	1271	1130	411	0	256	250	345	0	0	297	371	434	478	277
AC244517.1-2	AC244517.1	1066	825	256	0	0	1910	178	0	0	242	322	661	248	185
AC244517.1-3	AC244517.1	236	569	97	0	385	0	82	0	1	0	168	116	60	118
AC244517.1-4	AC244517.1	1012	701	200	0	0	204	645	0	341	267	254	333	89	370
AC244517.1-5	AC244517.1	341	730	145	0	0	16	53	0	1666	0	0	70	73	84
AC244517.1-6	AC244517.1	660	717	278	0	566	349	166	0	532	0	254	105	249	226
AC244517.1-7	AC244517.1	430	341	82	0	52	0	0	0	0	241	0	64	49	96
ACAA1-1	ACAA1	1595	1987	706	0	0	1090	457	167	0	1773	370	880	327	389
ACAA1-2	ACAA1	851	648	292	0	0	245	229	0	2	131	61	383	206	430
ACAA1-3	ACAA1	1452	1642	348	0	0	0	553	30	0	334	277	356	187	263
ACAA1-4	ACAA1	1248	1209	202	0	677	8	408	28	0	2	96	457	184	314
ACAA1-5	ACAA1	280	93	96	0	115	526	96	0	0	0	2	43	79	25
ACAA1-6	ACAA1	348	262	169	0	0	0	218	199	0	0	196	118	189	159
ACAA1-7	ACAA1	0	0	0	0	0	0	0	0	0	0	0	0	0	0
ACACB-1	ACACB	180	0	34	0	0	1	0	246	0	0	0	13	31	58
ACACB-10	ACACB	179	194	34	0	0	251	0	0	0	0	0	17	24	74
ACACB-11	ACACB	930	522	142	0	9	692	109	313	0	1	92	322	89	181
ACACB-12	ACACB	1111	712	288	0	0	466	96	0	0	240	178	466	128	296
ACACB-13	ACACB	951	874	276	0	443	196	248	428	1906	0	212	436	123	218
ACACB-14	ACACB	332	218	45	0	0	0	0	0	0	0	0	0	0	82
ACACB-15	ACACB	738	692	228	0	0	20	88	0	1	391	151	118	449	217
ACACB-2	ACACB	326	415	184	0	0	4	0	0	1474	703	110	65	37	215
ACACB-3	ACACB	873	390	187	0	179	170	76	201	2647	966	188	103	184	157
ACACB-4	ACACB	134	56	94	0	0	0	0	0	0	0	0	27	25	0
ACACB-5	ACACB	221	259	117	0	0	0	186	158	0	399	88	99	0	76
ACACB-6	ACACB	296	553	72	0	0	0	0	0	0	1	83	103	97	204
ACACB-7	ACACB	179	54	36	0	291	0	0	0	0	708	0	10	22	31
ACACB-8	ACACB	710	604	220	0	327	602	170	127	1156	1	330	128	67	156
ACACB-9	ACACB	1460	1434	265	0	139	374	327	113	0	166	445	257	377	337
ACBD4-1	ACBD4	534	281	142	0	0	0	77	0	0	0	70	66	47	75
ACBD4-10	ACBD4	3637	4229	1418	788	1007	2787	577	410	1	2429	875	1057	678	535
ACBD4-11	ACBD4	958	1139	301	158	0	102	307	168	0	303	486	200	280	265
ACBD4-12	ACBD4	1024	1413	373	0	847	828	46	297	0	1	391	459	550	292
ACBD4-13	ACBD4	1545	2319	363	0	0	571	286	0	0	664	271	332	355	108
ACBD4-14	ACBD4	63	70	11	0	0	0	0	0	0	0	81	3	40	0
ACBD4-2	ACBD4	1456	1742	404	662	213	507	69	0	1404	0	251	25	91	238
ACBD4-3	ACBD4	2361	1292	472	251	251	935	265	0	1137	125	296	429	225	434
ACBD4-4	ACBD4	1053	1066	450	0	0	667	338	187	0	0	375	250	137	177
ACBD4-5	ACBD4	824	597	201	0	0	734	44	0	1	1	222	338	397	326
ACBD4-6	ACBD4	0	0	0	0	0	0	0	0	0	0	0	0	0	0
ACBD4-7	ACBD4	724	786	198	0	0	9	66	0	2	412	238	178	174	223
ACBD4-8	ACBD4	4455	3895	875	148	641	413	724	309	2185	641	1079	1003	854	583
ACBD4-9	ACBD4	4133	4119	1093	0	711	902	894	397	2606	1724	553	734	361	893
ACBD5-1	ACBD5	272	304	55	0	0	0	92	110	0	0	13	41	13	0
ACBD5-10	ACBD5	1271	925	207	0	0	107	295	455	0	250	181	88	177	152
ACBD5-11	ACBD5	573	411	124	0	0	10	236	0	3210	674	165	60	74	133
ACBD5-12	ACBD5	1113	779	264	0	92	137	560	0	0	615	155	77	168	252
ACBD5-13	ACBD5	276	553	122	0	0	0	87	0	0	0	97	74	112	49
ACBD5-2	ACBD5	688	773	269	0	142	1224	160	0	0	0	234	429	242	114
ACBD5-3	ACBD5	1947	1682	652	0	14	497	1033	0	0	411	714	960	352	581
ACBD5-4	ACBD5	610	360	169	0	0	0	0	2	0	1269	0	177	213	249
ACBD5-5	ACBD5	200	136	57	0	0	0	0	0	0	0	0	0	0	19
ACBD5-6	ACBD5	1543	1718	496	0	257	29	171	0	1631	2	1004	406	619	459
ACBD5-7	ACBD5	213	192	81	0	1	168	121	0	0	0	0	37	66	33
ACBD5-8	ACBD5	426	109	110	0	0	240	0	0	0	1	0	34	45	22
ACBD5-9	ACBD5	669	494	83	0	0	0	0	0	0	0	175	445	151	72
ACE-1	ACE	735	457	101	4024	330	279	76	322	0	337	296	180	187	128
ACE-10	ACE	0	0	0	0	0	0	0	0	0	0	0	0	0	0
ACE-11	ACE	844	842	437	0	370	3	688	0	705	292	788	306	233	388
ACE-12	ACE	681	719	207	0	0	928	202	0	1	0	226	98	47	107
ACE-13	ACE	398	354	61	0	0	1359	0	0	0	260	0	36	22	75
ACE-2	ACE	784	777	226	0	217	0	338	0	0	0	207	159	105	268
ACE2-1	ACE2	126	0	35	0	0	0	94	0	0	0	0	147	105	16
ACE2-2	ACE2	83	22	32	0	0	0	0	0	0	0	0	10	0	0
ACE2-3	ACE2	983	1229	293	0	157	248	837	152	656	934	434	499	198	175
ACE2-4	ACE2	366	202	126	0	0	296	235	0	0	0	489	116	76	120
ACE-3	ACE	1679	2047	594	1052	0	544	308	350	1	255	414	850	488	442
ACE-4	ACE	2	0	0	0	0	0	0	0	0	0	0	0	0	0
ACE-5	ACE	217	236	91	0	0	0	0	0	0	0	69	48	73	208
ACE-6	ACE	462	730	150	0	0	462	10	0	1052	0	177	80	0	141
ACE-7	ACE	0	0	0	0	0	0	0	0	0	0	0	0	0	0
ACE-8	ACE	1076	1203	264	0	0	333	556	0	2226	0	40	230	323	294
ACE-9	ACE	1264	809	330	152	271	682	568	885	1645	0	33	317	352	224
ACER1-1	ACER1	268	54	67	0	0	0	151	0	0	0	29	0	38	156
ACER1-2	ACER1	623	753	298	0	0	0	543	0	0	1	163	461	60	216
ACER1-3	ACER1	1939	1601	427	0	0	727	374	0	549	403	102	320	211	315
ACER1-4	ACER1	246	150	101	0	0	0	0	0	0	0	0	45	96	104
ACER1-5	ACER1	1177	1996	554	0	0	885	47	0	0	191	190	264	382	302
ACER1-6	ACER1	858	864	382	0	77	370	0	201	0	255	0	479	340	360
ACER1-7	ACER1	815	760	284	0	482	503	336	0	0	267	46	254	209	581
ACER2-1	ACER2	93	145	55	0	0	0	156	0	0	0	0	41	145	163
ACER2-10	ACER2	12	0	0	0	0	0	0	0	0	0	0	0	0	0
ACER2-11	ACER2	2023	2088	554	681	471	958	634	108	0	230	821	776	354	793
ACER2-12	ACER2	673	731	161	0	0	15	207	0	0	749	177	92	58	228
ACER2-2	ACER2	698	1280	365	0	814	805	192	255	0	0	819	494	238	196
ACER2-3	ACER2	1215	1640	418	0	416	9	388	0	2885	1105	259	562	708	335
ACER2-4	ACER2	0	0	0	0	0	0	0	0	0	0	0	0	0	0
ACER2-5	ACER2	284	156	76	0	0	708	200	0	0	0	0	32	47	108
ACER2-6	ACER2	672	470	243	0	0	12	92	0	0	0	183	256	112	228
ACER2-7	ACER2	1571	1940	476	1753	0	1450	376	434	0	1	515	524	472	350
ACER2-8	ACER2	1703	1267	433	0	53	1598	354	344	0	845	618	409	359	407
ACER2-9	ACER2	1519	1653	439	0	1415	0	249	785	0	505	255	443	327	383
ACER3-1	ACER3	373	315	87	0	0	12	573	76	0	1	61	45	113	1
ACER3-2	ACER3	1267	956	281	1612	0	265	443	42	1052	1	277	254	534	205
ACER3-3	ACER3	1084	1124	250	3470	0	0	347	202	0	459	485	339	393	471
ACER3-4	ACER3	376	160	168	338	300	318	118	0	0	0	58	127	64	162
ACER3-5	ACER3	325	490	126	0	0	0	85	55	0	0	84	131	0	53
ACER3-6	ACER3	0	0	0	0	0	0	0	0	0	0	0	0	0	0
ACER3-7	ACER3	692	397	138	431	0	0	161	0	0	366	155	183	231	58
ACHE-1	ACHE	2645	2316	770	298	0	924	579	159	1	1610	713	556	739	424
ACHE-10	ACHE	772	736	201	306	0	0	380	388	1	1	0	162	200	81
ACHE-11	ACHE	1687	1564	434	458	178	397	652	1	0	681	926	476	173	227
ACHE-12	ACHE	210	164	25	0	0	0	0	0	0	2	0	168	100	43
ACHE-13	ACHE	1026	670	250	0	0	102	37	0	0	1	301	273	224	106
ACHE-14	ACHE	2174	2006	632	0	38	1805	650	21	869	1279	452	975	439	313
ACHE-2	ACHE	475	207	73	0	0	253	64	0	0	736	49	96	36	91
ACHE-3	ACHE	1615	1219	401	0	0	175	426	1	0	638	736	800	238	240
ACHE-4	ACHE	2441	2506	687	1317	0	1172	540	1	2	0	721	918	586	568
ACHE-5	ACHE	615	576	193	0	0	0	261	0	0	1	555	264	74	40
ACHE-6	ACHE	475	398	78	0	0	0	1	84	0	0	0	130	150	79
ACHE-7	ACHE	900	863	238	0	387	9	169	0	0	413	126	173	358	295
ACHE-8	ACHE	1054	1300	395	0	559	281	223	546	0	226	237	295	179	114
ACHE-9	ACHE	365	405	53	0	19	12	84	0	2217	0	57	40	23	1
ACKR2-1	ACKR2	796	764	166	0	0	0	270	296	0	429	510	271	58	110
ACKR2-10	ACKR2	881	898	172	0	0	275	28	298	0	236	42	134	96	101
ACKR2-11	ACKR2	1048	686	294	0	21	539	283	0	0	14	535	251	94	136
ACKR2-12	ACKR2	714	566	185	464	261	0	98	1	0	184	109	149	126	115
ACKR2-13	ACKR2	1147	1075	420	0	1287	0	275	0	0	3	344	347	137	161
ACKR2-14	ACKR2	272	156	74	0	0	0	271	185	0	0	141	44	53	101
ACKR2-2	ACKR2	645	1058	200	1	201	0	540	0	1	355	204	36	153	169
ACKR2-3	ACKR2	595	248	159	0	0	15	0	0	2823	390	148	224	60	18
ACKR2-4	ACKR2	813	593	187	0	104	0	328	0	0	0	91	28	256	104
ACKR2-5	ACKR2	566	607	163	0	0	341	489	0	0	0	219	181	205	191
ACKR2-6	ACKR2	799	433	357	0	388	228	246	0	0	1	543	37	309	212
ACKR2-7	ACKR2	608	622	140	0	0	5	166	0	985	0	315	199	70	164
ACKR2-8	ACKR2	892	692	191	0	0	4	311	729	1220	733	141	568	154	117
ACKR2-9	ACKR2	284	219	76	0	0	0	49	201	0	0	106	57	69	108
ACKR3-1	ACKR3	425	550	162	543	0	186	0	0	0	0	66	235	180	36
ACKR3-2	ACKR3	493	377	165	0	0	426	76	0	0	0	0	90	191	208
ACKR3-3	ACKR3	887	695	101	0	125	0	51	0	0	0	272	77	72	192
ACKR3-4	ACKR3	0	0	0	0	0	0	0	0	0	0	0	3	0	0
ACKR3-5	ACKR3	761	1026	215	0	0	14	284	0	0	0	204	163	294	225
ACKR3-6	ACKR3	518	360	125	0	0	0	210	0	0	0	146	54	171	236
ACKR3-7	ACKR3	326	300	123	0	210	0	119	0	0	0	272	26	76	147
ACKR4-1	ACKR4	1128	704	243	0	41	0	122	0	0	283	70	255	180	139
ACKR4-2	ACKR4	435	392	150	0	325	0	0	0	0	4	65	0	60	146
ACKR4-3	ACKR4	174	258	54	0	0	0	147	176	0	0	58	2	24	22
ACKR4-4	ACKR4	428	355	121	0	0	0	180	0	0	0	0	109	34	141
ACKR4-5	ACKR4	759	724	207	0	1	713	416	0	1	306	114	240	283	350
ACKR4-6	ACKR4	729	721	339	0	0	608	127	199	0	522	202	339	165	281
ACKR4-7	ACKR4	1195	783	522	0	283	369	517	176	0	541	692	738	439	392
ACMSD-1	ACMSD	1090	1112	314	0	294	24	418	0	1	1	222	76	253	361
ACMSD-2	ACMSD	991	845	202	18	0	358	148	0	0	0	73	84	214	237
ACMSD-3	ACMSD	314	296	98	0	297	0	189	0	0	0	139	241	19	19
ACMSD-4	ACMSD	718	521	241	308	0	0	42	0	0	0	156	26	93	76
ACMSD-5	ACMSD	154	101	57	0	0	0	0	0	0	0	40	52	0	4
ACMSD-6	ACMSD	424	428	159	0	635	123	217	0	0	275	0	186	93	114
ACP1-1	ACP1	613	394	146	0	0	2	115	0	1945	291	328	283	92	242
ACP1-10	ACP1	634	1095	262	0	158	2153	2424	452	1	241	289	225	520	571
ACP1-11	ACP1	1777	1909	646	0	0	265	387	651	0	1214	541	858	565	629
ACP1-12	ACP1	283	113	55	0	0	54	0	0	0	0	82	23	45	43
ACP1-13	ACP1	1254	1510	475	1009	24	11	181	340	733	2	479	241	186	103
ACP1-14	ACP1	127	50	27	0	0	145	102	0	0	0	84	108	43	107
ACP1-2	ACP1	809	959	206	0	0	218	152	0	0	863	133	311	253	273
ACP1-3	ACP1	472	897	169	0	363	5	302	283	0	356	62	89	63	224
ACP1-4	ACP1	1296	1501	369	858	222	28	132	1	2095	377	155	176	24	57
ACP1-5	ACP1	306	470	65	797	0	0	154	290	1	0	55	132	8	3
ACP1-6	ACP1	232	105	57	0	0	0	0	0	0	0	0	117	49	34
ACP1-7	ACP1	788	556	113	0	0	0	68	0	0	0	0	252	78	132
ACP1-8	ACP1	2337	2067	668	0	47	1161	687	92	0	2965	505	571	251	573
ACP1-9	ACP1	322	368	51	0	0	0	45	0	0	2	140	40	68	29
ACP2-1	ACP2	437	241	150	0	0	0	0	0	0	0	0	113	36	77
ACP2-2	ACP2	213	111	44	0	0	0	185	0	0	228	66	119	58	18
ACP2-3	ACP2	1049	725	308	0	0	271	762	559	0	533	365	79	211	290
ACP2-4	ACP2	248	189	71	0	0	13	41	66	2202	0	0	58	35	82
ACP2-5	ACP2	1	0	0	0	0	0	0	0	0	0	0	0	0	0
ACP2-6	ACP2	0	0	0	0	0	0	0	0	0	0	0	0	0	0
ACP2-7	ACP2	9	1	0	0	0	0	0	0	0	0	245	99	0	6
ACPL2-1	ACPL2	464	405	163	0	0	235	216	0	0	0	3	95	135	150
ACPL2-2	ACPL2	1652	1188	275	654	43	0	474	0	0	363	197	349	395	166
ACPL2-3	ACPL2	757	556	120	0	0	281	818	0	0	0	365	174	90	237
ACPL2-4	ACPL2	667	501	156	0	87	764	246	0	0	1	185	23	26	112
ACPL2-5	ACPL2	160	20	25	0	0	0	98	0	0	0	63	78	0	227
ACPL2-6	ACPL2	536	843	170	1184	0	0	247	0	0	206	103	18	90	154
ACPL2-7	ACPL2	0	0	0	0	0	0	0	0	0	0	0	0	0	0
ACPL2-8	ACPL2	1262	891	453	0	379	460	326	0	2709	159	655	187	190	276
ACPP-1	ACPP	1714	2209	475	0	0	32	354	0	579	210	206	609	328	284
ACPP-2	ACPP	270	322	75	0	1	201	72	406	0	227	130	141	86	29
ACPP-3	ACPP	112	56	41	0	0	0	0	0	0	0	57	1	56	51
ACPP-4	ACPP	0	0	0	0	0	0	0	0	0	0	0	0	0	0
ACPP-5	ACPP	1143	1923	684	664	0	1	1027	221	0	1899	414	300	576	940
ACPT-1	ACPT	302	201	43	0	0	0	169	0	0	0	0	73	0	30
ACPT-2	ACPT	68	154	33	0	0	0	0	0	0	0	0	0	0	0
ACPT-3	ACPT	449	223	120	0	0	0	282	0	0	0	157	104	254	141
ACPT-4	ACPT	1327	1021	343	0	0	0	291	19	0	0	494	258	229	260
ACPT-5	ACPT	699	932	170	0	375	467	180	0	0	0	213	108	121	121
ACPT-6	ACPT	1311	1429	303	0	0	0	391	0	1	292	536	98	158	201
ACPT-7	ACPT	780	539	292	0	0	0	87	269	0	219	372	74	150	142
ACSL1-1	ACSL1	636	366	105	0	245	0	233	0	0	302	122	94	62	118
ACSL1-10	ACSL1	1436	1562	395	913	385	167	446	0	0	916	389	182	374	295
ACSL1-11	ACSL1	300	243	106	0	0	0	0	0	0	0	0	193	0	148
ACSL1-12	ACSL1	1480	1141	342	0	0	826	449	751	2	1	554	126	209	287
ACSL1-13	ACSL1	1184	1210	310	195	0	291	151	514	3830	360	553	287	331	298
ACSL1-14	ACSL1	2073	1593	513	0	939	0	434	677	0	229	98	195	178	563
ACSL1-2	ACSL1	568	785	175	719	0	486	332	434	0	0	382	219	169	343
ACSL1-3	ACSL1	918	932	298	929	0	0	403	0	0	1	441	433	240	140
ACSL1-4	ACSL1	215	142	69	0	0	0	92	0	0	0	86	82	82	137
ACSL1-5	ACSL1	451	190	118	0	7	8	149	0	0	71	164	148	59	162
ACSL1-6	ACSL1	1843	1387	450	0	0	693	311	0	0	49	178	341	439	559
ACSL1-7	ACSL1	39	45	16	0	0	0	0	0	0	0	0	0	0	0
ACSL1-8	ACSL1	792	468	274	0	0	0	363	0	0	116	312	122	322	156
ACSL1-9	ACSL1	1059	1644	261	0	226	8	349	592	2842	0	81	384	138	104
ACSL3-1	ACSL3	1409	2104	418	0	0	111	814	0	645	1244	476	309	187	370
ACSL3-10	ACSL3	179	194	90	0	0	282	27	0	0	0	36	76	44	115
ACSL3-2	ACSL3	171	253	59	0	0	0	68	0	0	0	0	1	83	13
ACSL3-3	ACSL3	69	84	48	0	0	0	0	0	0	748	0	0	48	55
ACSL3-4	ACSL3	324	507	41	0	0	0	81	0	0	0	54	36	115	35
ACSL3-5	ACSL3	1140	924	249	0	0	312	258	0	1	484	0	124	205	202
ACSL3-6	ACSL3	433	115	139	0	0	0	0	138	0	2	0	122	75	41
ACSL3-7	ACSL3	911	304	90	410	344	0	163	0	0	448	188	123	208	238
ACSL3-8	ACSL3	2713	1995	720	532	0	497	846	624	0	0	692	624	511	448
ACSL3-9	ACSL3	1218	1756	587	0	0	241	889	0	0	144	492	889	530	736
ACSL4-1	ACSL4	1646	1520	458	0	58	199	466	824	0	2	351	885	460	573
ACSL4-2	ACSL4	1081	878	182	0	0	0	1201	0	0	0	184	214	126	266
ACSL4-3	ACSL4	302	202	98	0	0	0	0	0	0	0	82	113	0	123
ACSL4-4	ACSL4	803	891	166	0	0	0	58	0	0	19	234	228	141	264
ACSL4-5	ACSL4	1132	507	314	0	210	0	92	0	0	854	132	208	513	285
ACSL4-6	ACSL4	641	275	217	0	220	332	1	0	0	26	111	490	201	171
ACSL4-7	ACSL4	1056	1125	248	0	0	275	335	0	774	1	689	202	319	228
ACSL5-1	ACSL5	63	77	43	0	0	0	0	0	0	0	0	7	60	0
ACSL5-2	ACSL5	1332	911	309	666	498	401	379	400	0	571	305	714	291	209
ACSL5-3	ACSL5	587	288	139	0	103	19	103	0	1820	0	281	349	80	87
ACSL5-4	ACSL5	630	737	114	0	316	0	195	380	0	1001	301	36	137	176
ACSL5-5	ACSL5	1123	1662	527	0	0	2	185	0	226	2	408	204	89	135
ACSL6-1	ACSL6	1431	951	431	1	1140	210	299	425	0	751	464	327	368	433
ACSL6-10	ACSL6	1584	1448	500	0	0	586	464	883	0	738	279	377	386	333
ACSL6-11	ACSL6	1806	1347	553	0	0	545	353	310	0	279	253	441	577	511
ACSL6-12	ACSL6	534	582	197	0	0	0	354	0	0	0	153	43	20	166
ACSL6-13	ACSL6	1002	1028	273	0	0	243	206	0	0	836	230	69	208	129
ACSL6-14	ACSL6	0	0	0	0	0	0	0	0	0	0	0	0	0	0
ACSL6-2	ACSL6	380	171	83	151	167	0	49	90	0	0	281	73	146	153
ACSL6-3	ACSL6	49	0	5	0	0	217	0	0	0	0	0	0	0	0
ACSL6-4	ACSL6	356	534	117	0	0	0	75	0	0	0	164	27	152	114
ACSL6-5	ACSL6	264	224	64	0	0	232	37	154	0	0	251	0	141	106
ACSL6-6	ACSL6	236	83	57	0	0	676	1032	0	0	0	154	0	0	11
ACSL6-7	ACSL6	31	60	0	0	0	0	0	0	0	0	0	0	0	23
ACSL6-8	ACSL6	130	141	36	0	0	0	0	0	0	0	0	0	0	14
ACSL6-9	ACSL6	1113	924	369	1708	219	229	75	0	0	2	406	350	273	375
ACTB-1	ACTB	51	0	19	0	0	0	0	0	0	0	23	167	0	12
ACTB-10	ACTB	355	254	124	0	0	529	2	0	0	0	151	41	23	7
ACTB-11	ACTB	27	44	3	0	0	0	0	0	0	0	0	0	0	0
ACTB-12	ACTB	1416	1870	497	0	0	2	572	476	0	1190	697	779	382	595
ACTB-13	ACTB	1660	1801	360	0	33	2	583	195	0	329	487	529	215	201
ACTB-2	ACTB	189	293	80	0	0	0	61	78	0	0	121	32	57	22
ACTB-3	ACTB	1662	1268	492	0	45	0	470	0	0	1	725	433	245	414
ACTB-4	ACTB	65	0	21	2	0	0	0	0	0	0	0	9	0	55
ACTB-5	ACTB	1653	1642	557	364	0	138	672	0	0	438	120	754	220	339
ACTB-6	ACTB	619	618	134	2357	29	13	0	731	0	1	0	140	110	103
ACTB-7	ACTB	1838	1213	452	613	305	0	655	563	0	449	512	462	269	360
ACTB-8	ACTB	464	317	134	0	0	0	32	0	1	170	343	62	96	57
ACTB-9	ACTB	389	678	105	0	0	0	0	0	0	0	353	142	74	93
ACTN1-1	ACTN1	0	0	0	0	0	0	0	0	0	0	0	0	0	0
ACTN1-10	ACTN1	712	667	230	0	0	179	304	128	0	112	286	203	147	117
ACTN1-11	ACTN1	492	386	155	0	0	0	143	0	0	0	80	266	20	79
ACTN1-12	ACTN1	501	459	145	1982	0	12	296	0	2739	1	340	100	109	214
ACTN1-13	ACTN1	950	377	209	0	476	29	346	0	0	139	89	303	233	211
ACTN1-14	ACTN1	1707	1967	690	0	0	316	1216	0	0	1263	466	974	417	667
ACTN1-2	ACTN1	921	435	196	113	0	0	229	182	0	0	242	173	138	207
ACTN1-3	ACTN1	516	206	126	0	0	0	108	113	0	383	139	64	167	259
ACTN1-4	ACTN1	3358	4025	831	0	0	440	246	304	1819	955	590	1193	573	586
ACTN1-5	ACTN1	1329	811	328	88	547	548	991	93	0	370	383	563	365	383
ACTN1-6	ACTN1	524	564	175	0	0	256	0	0	0	358	136	98	105	143
ACTN1-7	ACTN1	402	612	124	0	140	0	224	0	0	0	391	485	176	165
ACTN1-8	ACTN1	530	240	193	0	0	0	163	0	0	1	270	104	152	136
ACTN1-9	ACTN1	1105	1065	246	0	0	393	140	42	1	1167	453	407	95	334
ACTN4-1	ACTN4	884	1086	457	1899	0	684	332	0	0	1	281	818	459	748
ACTN4-10	ACTN4	753	931	213	0	263	0	1	0	0	439	201	343	146	236
ACTN4-11	ACTN4	551	237	105	0	0	1	78	0	0	364	0	60	78	92
ACTN4-12	ACTN4	807	711	157	0	0	9	208	0	0	546	0	89	49	150
ACTN4-13	ACTN4	981	699	229	0	100	1118	397	549	0	275	630	228	141	212
ACTN4-14	ACTN4	1245	1014	270	0	0	757	230	0	380	3	220	390	217	149
ACTN4-15	ACTN4	297	340	38	0	0	0	60	0	0	0	129	0	79	152
ACTN4-16	ACTN4	400	414	122	0	0	0	53	0	0	0	129	187	196	155
ACTN4-2	ACTN4	107	224	16	0	0	0	0	0	0	0	0	65	0	0
ACTN4-3	ACTN4	276	163	57	0	1248	0	0	0	0	0	70	0	48	19
ACTN4-4	ACTN4	313	345	71	0	406	256	154	0	0	2	52	95	108	102
ACTN4-5	ACTN4	1442	1371	530	1347	209	13	221	229	1	1	462	391	340	330
ACTN4-6	ACTN4	1473	735	354	1410	114	879	729	0	1	479	434	311	164	349
ACTN4-7	ACTN4	129	466	97	0	0	0	0	0	0	1	0	0	28	98
ACTN4-8	ACTN4	499	448	231	0	169	359	144	396	0	231	626	15	129	223
ACTN4-9	ACTN4	261	394	156	0	0	0	82	0	0	0	267	123	72	147
ACVR1-1	ACVR1	621	557	105	0	0	0	0	0	0	0	36	160	121	85
ACVR1-10	ACVR1	1103	1350	286	0	0	0	821	0	0	558	0	155	144	281
ACVR1-11	ACVR1	819	1273	287	225	335	465	439	0	509	327	141	206	216	293
ACVR1-12	ACVR1	1060	1173	267	0	0	692	162	0	0	0	149	235	190	107
ACVR1-13	ACVR1	770	362	280	0	0	718	340	236	0	282	341	306	303	119
ACVR1-14	ACVR1	1219	980	207	0	0	240	39	166	0	87	312	93	127	179
ACVR1-2	ACVR1	647	579	159	0	0	12	137	0	0	0	96	195	110	203
ACVR1-3	ACVR1	397	225	80	0	0	0	152	0	0	0	0	0	0	37
ACVR1-4	ACVR1	774	401	215	0	0	0	151	0	0	259	368	125	81	170
ACVR1-5	ACVR1	976	921	306	0	751	180	820	304	1	392	597	325	406	454
ACVR1-6	ACVR1	1242	1060	175	2327	670	935	176	1235	1	879	267	197	321	256
ACVR1-7	ACVR1	788	557	238	0	0	304	136	0	0	236	62	179	340	134
ACVR1-8	ACVR1	368	289	139	0	0	0	148	0	0	0	217	130	195	78
ACVR1-9	ACVR1	1082	812	269	0	0	101	781	0	646	0	240	323	49	126
ACVR1B-1	ACVR1B	1651	673	263	0	2399	195	192	1281	0	0	196	261	130	83
ACVR1B-2	ACVR1B	1695	1325	421	0	237	535	867	0	0	678	81	386	255	307
ACVR1B-3	ACVR1B	1647	1558	665	0	1	1048	994	0	1722	1026	1774	668	496	894
ACVR1B-4	ACVR1B	1431	1237	577	1	437	1034	569	422	1	1583	177	573	457	191
ACVR1B-5	ACVR1B	558	269	113	0	391	0	170	0	0	0	243	197	113	129
ACVR1B-6	ACVR1B	119	83	43	0	0	0	19	0	0	0	0	55	49	9
ACVR1B-7	ACVR1B	439	321	143	0	0	0	0	0	0	244	0	24	99	111
ACVR1C-1	ACVR1C	507	334	132	0	0	81	159	1	0	638	129	74	96	91
ACVR1C-10	ACVR1C	425	570	154	0	239	0	0	0	0	0	563	151	186	192
ACVR1C-2	ACVR1C	862	663	459	0	287	120	272	0	0	683	592	507	356	288
ACVR1C-3	ACVR1C	172	43	39	0	0	0	0	0	0	276	53	26	19	47
ACVR1C-4	ACVR1C	0	0	0	0	0	0	0	0	0	0	0	0	0	0
ACVR1C-5	ACVR1C	736	758	149	386	0	92	225	102	0	1484	182	264	346	353
ACVR1C-6	ACVR1C	640	741	242	0	153	1285	119	16	0	1	78	372	147	122
ACVR1C-7	ACVR1C	383	391	159	0	0	0	0	0	0	0	0	120	27	153
ACVR1C-8	ACVR1C	1548	1747	420	0	490	764	1040	338	0	811	315	839	222	260
ACVR1C-9	ACVR1C	431	239	111	0	0	102	0	0	0	2	460	185	52	27
ACVR2A-1	ACVR2A	151	144	21	0	0	203	48	97	0	0	0	110	62	30
ACVR2A-10	ACVR2A	1328	1830	437	0	241	0	60	93	0	638	448	379	335	285
ACVR2A-11	ACVR2A	711	1026	163	0	0	191	448	0	0	263	227	261	96	159
ACVR2A-12	ACVR2A	0	0	0	0	0	0	0	0	0	0	0	0	0	0
ACVR2A-13	ACVR2A	38	17	7	0	0	0	0	0	0	0	0	0	0	0
ACVR2A-14	ACVR2A	1029	957	129	0	0	0	58	539	1	1	288	1	763	51
ACVR2A-2	ACVR2A	216	0	35	0	0	21	39	0	0	0	0	70	0	92
ACVR2A-3	ACVR2A	524	373	299	0	0	715	332	0	0	400	158	227	40	176
ACVR2A-4	ACVR2A	637	580	173	1	0	0	162	1	0	0	508	473	107	172
ACVR2A-5	ACVR2A	177	59	31	0	0	0	0	0	0	0	142	247	30	36
ACVR2A-6	ACVR2A	836	504	208	0	0	4	362	0	1633	0	44	252	128	188
ACVR2A-7	ACVR2A	2045	1672	554	732	0	299	238	236	1277	508	341	91	143	512
ACVR2A-8	ACVR2A	151	130	11	0	0	316	0	0	0	0	0	107	72	10
ACVR2A-9	ACVR2A	763	278	136	0	0	768	159	0	0	236	0	276	213	272
ACVR2B-1	ACVR2B	413	175	52	0	0	1	0	0	0	0	39	113	56	35
ACVR2B-2	ACVR2B	627	462	236	1	0	0	85	69	0	2	237	46	153	232
ACVR2B-3	ACVR2B	750	1244	260	0	158	33	318	0	0	246	179	111	208	105
ACVR2B-4	ACVR2B	967	710	304	0	0	748	194	0	0	1	177	359	295	146
ACVR2B-5	ACVR2B	704	806	121	0	0	643	256	317	0	168	0	126	132	122
ACVR2B-6	ACVR2B	189	162	24	0	0	0	0	0	0	0	0	2	30	97
ACVR2B-7	ACVR2B	1732	1978	733	624	140	585	734	38	0	668	859	496	640	694
ACVRL1-1	ACVRL1	1087	929	366	0	0	5	170	512	0	1119	212	141	317	172
ACVRL1-10	ACVRL1	414	365	172	0	0	246	240	635	0	287	285	53	94	91
ACVRL1-11	ACVRL1	0	0	0	0	0	0	0	0	0	0	0	0	0	0
ACVRL1-12	ACVRL1	333	165	233	0	417	0	116	162	0	0	0	140	163	62
ACVRL1-13	ACVRL1	147	209	36	0	0	0	0	0	0	0	62	0	32	0
ACVRL1-14	ACVRL1	1291	1229	220	0	218	582	130	0	0	1368	348	110	90	362
ACVRL1-2	ACVRL1	217	457	112	0	0	1	55	0	0	1	0	71	30	20
ACVRL1-3	ACVRL1	226	235	61	0	0	0	0	0	0	0	112	9	65	74
ACVRL1-4	ACVRL1	1580	1485	620	668	125	1580	707	485	2322	564	440	386	230	268
ACVRL1-5	ACVRL1	514	529	218	0	0	206	0	0	0	238	60	83	57	103
ACVRL1-6	ACVRL1	634	494	140	0	191	10	180	218	0	137	311	206	54	165
ACVRL1-7	ACVRL1	244	271	84	0	0	0	133	0	0	0	118	2	104	78
ACVRL1-8	ACVRL1	318	302	70	0	0	14	234	0	3066	448	119	102	24	20
ACVRL1-9	ACVRL1	389	458	129	0	0	0	0	0	0	0	45	93	0	66
ADAM10-1	ADAM10	634	816	186	0	0	0	176	0	0	0	176	107	47	40
ADAM10-10	ADAM10	575	431	154	0	0	0	90	0	0	101	145	115	128	95
ADAM10-11	ADAM10	346	549	83	0	0	0	221	0	0	0	43	11	37	0
ADAM10-12	ADAM10	414	436	116	1149	0	315	1	0	0	0	51	203	113	77
ADAM10-13	ADAM10	1611	2796	841	0	0	1940	314	0	0	842	416	265	285	300
ADAM10-14	ADAM10	0	0	0	0	0	0	0	0	0	0	0	0	0	0
ADAM10-15	ADAM10	239	90	57	0	0	0	0	88	0	18	0	68	37	23
ADAM10-16	ADAM10	271	64	65	29	0	0	210	0	0	472	0	42	125	50
ADAM10-2	ADAM10	231	273	49	0	0	625	3	0	0	301	91	111	14	122
ADAM10-3	ADAM10	646	168	153	0	271	503	240	112	0	0	45	22	69	171
ADAM10-4	ADAM10	700	912	203	0	0	0	359	0	1	354	0	155	64	316
ADAM10-5	ADAM10	862	1092	449	0	0	486	498	455	0	0	291	385	352	350
ADAM10-6	ADAM10	1273	1040	287	522	0	555	392	0	0	200	401	442	343	219
ADAM10-7	ADAM10	426	562	166	0	0	562	50	0	0	0	184	227	124	126
ADAM10-8	ADAM10	2105	2340	528	0	356	695	194	665	0	640	553	373	287	323
ADAM10-9	ADAM10	0	0	0	0	0	0	0	0	0	0	0	0	0	0
ADAM11-1	ADAM11	1250	1089	432	0	0	5	252	790	0	793	447	400	282	129
ADAM11-10	ADAM11	575	471	88	0	0	342	0	0	0	0	333	17	117	43
ADAM11-2	ADAM11	229	71	55	0	0	0	170	0	0	0	42	54	29	95
ADAM11-3	ADAM11	0	0	0	0	0	0	0	0	0	0	0	0	0	0
ADAM11-4	ADAM11	876	1613	218	0	0	0	192	161	0	1110	0	84	236	251
ADAM11-5	ADAM11	962	1223	160	412	256	307	389	214	0	235	114	198	293	336
ADAM11-6	ADAM11	942	604	218	0	0	536	114	0	7	44	217	234	261	136
ADAM11-7	ADAM11	2414	1997	705	5138	353	1927	2713	178	0	515	1613	545	735	1625
ADAM11-8	ADAM11	1112	1309	261	0	413	0	82	223	0	1	165	103	170	404
ADAM11-9	ADAM11	1378	1107	366	0	651	383	112	191	1225	598	130	191	182	264
ADAM12-1	ADAM12	442	259	49	0	0	169	59	24	0	0	91	9	105	50
ADAM12-2	ADAM12	158	316	70	0	0	0	0	0	0	0	0	5	21	15
ADAM12-3	ADAM12	0	0	0	0	0	0	0	0	0	0	0	0	0	0
ADAM12-4	ADAM12	1964	1935	384	0	0	1	405	0	0	300	242	620	244	156
ADAM12-5	ADAM12	423	674	85	543	136	0	107	409	0	0	308	104	18	0
ADAM12-6	ADAM12	561	358	159	0	0	0	0	0	0	836	106	194	289	267
ADAM12-7	ADAM12	2788	2147	646	783	758	223	540	545	0	1750	323	502	305	321
ADAM15-1	ADAM15	298	2	98	0	0	0	0	0	0	1	0	0	0	34
ADAM15-10	ADAM15	856	961	257	0	0	372	103	747	0	0	368	292	117	208
ADAM15-11	ADAM15	352	185	48	0	0	0	0	276	0	0	103	8	83	47
ADAM15-12	ADAM15	1093	1124	253	0	0	0	247	0	0	344	248	200	140	178
ADAM15-13	ADAM15	1098	814	209	0	0	514	495	123	1387	147	33	327	178	107
ADAM15-14	ADAM15	345	376	146	0	0	0	0	174	0	1	0	171	98	53
ADAM15-2	ADAM15	136	132	50	0	0	0	0	146	0	381	82	15	25	31
ADAM15-3	ADAM15	829	660	214	233	0	0	0	1	0	0	239	115	91	101
ADAM15-4	ADAM15	1186	1268	445	0	0	185	333	0	0	254	767	201	138	350
ADAM15-5	ADAM15	604	362	103	0	97	175	176	0	0	431	210	27	159	110
ADAM15-6	ADAM15	327	264	95	0	0	0	122	0	0	265	139	64	15	40
ADAM15-7	ADAM15	2036	1482	425	0	0	1078	98	481	0	704	431	420	280	165
ADAM15-8	ADAM15	1938	1954	620	0	0	461	349	655	463	687	677	582	348	816
ADAM15-9	ADAM15	1416	979	192	0	0	0	0	0	0	704	505	391	191	67
ADAM17-1	ADAM17	1366	1434	370	531	462	10	592	0	0	309	389	220	288	427
ADAM17-2	ADAM17	1381	973	307	0	35	3510	240	745	0	0	199	235	378	416
ADAM17-3	ADAM17	558	909	218	0	142	1	46	0	0	315	480	166	296	268
ADAM17-4	ADAM17	0	0	0	0	0	0	0	0	0	0	0	0	0	0
ADAM17-5	ADAM17	622	251	120	0	0	0	89	0	0	0	167	107	111	185
ADAM17-6	ADAM17	1229	928	301	430	682	244	650	1155	0	259	274	210	193	355
ADAM17-7	ADAM17	303	286	113	0	0	0	0	0	0	0	183	2	99	147
ADAM18-1	ADAM18	264	383	70	0	0	0	229	0	0	1	85	32	121	28
ADAM18-10	ADAM18	452	304	162	89	0	1	84	0	0	241	194	173	42	89
ADAM18-2	ADAM18	0	0	0	0	0	0	0	0	0	0	0	0	0	0
ADAM18-3	ADAM18	2397	3436	662	0	0	948	641	221	0	772	980	1092	446	784
ADAM18-4	ADAM18	592	353	150	1147	280	0	0	0	0	177	130	125	156	130
ADAM18-5	ADAM18	671	667	139	0	122	91	168	0	0	276	200	289	96	71
ADAM18-6	ADAM18	498	446	190	0	0	0	214	0	0	0	165	195	16	136
ADAM18-7	ADAM18	870	1000	438	0	143	1091	622	0	1	572	227	272	244	189
ADAM18-8	ADAM18	188	267	35	0	0	0	0	153	0	0	0	173	0	81
ADAM18-9	ADAM18	2346	2454	631	826	907	1327	768	206	3298	0	586	269	728	310
ADAM19-1	ADAM19	226	451	59	0	0	216	97	0	0	0	0	17	18	90
ADAM19-2	ADAM19	1753	1019	373	0	0	0	75	0	0	1264	312	169	373	216
ADAM19-3	ADAM19	2978	1672	624	0	570	882	609	332	0	1	371	229	229	186
ADAM19-4	ADAM19	951	578	265	0	0	1052	2378	0	0	400	964	723	420	651
ADAM19-5	ADAM19	154	90	32	0	0	1	0	0	0	233	160	48	50	104
ADAM19-6	ADAM19	386	313	105	0	270	0	0	0	0	0	0	67	41	129
ADAM19-7	ADAM19	0	0	0	0	0	0	0	0	0	0	0	0	0	0
ADAM20-1	ADAM20	541	585	172	0	0	0	143	0	0	590	325	238	113	143
ADAM20-2	ADAM20	773	1181	285	0	0	44	459	403	1	517	358	326	184	199
ADAM20-3	ADAM20	639	407	94	0	340	0	231	0	0	0	72	54	77	0
ADAM20-4	ADAM20	847	977	235	0	0	772	0	86	1	412	495	708	241	506
ADAM20-5	ADAM20	1198	714	340	717	0	521	297	955	0	123	201	418	149	274
ADAM20-6	ADAM20	562	373	144	0	0	0	97	0	0	0	307	170	139	83
ADAM20-7	ADAM20	2399	2765	875	554	91	1053	995	372	1	739	475	879	883	744
ADAM2-1	ADAM2	1165	1053	412	955	757	0	390	1022	0	0	248	568	254	334
ADAM21-1	ADAM21	1320	1419	455	0	0	426	65	0	0	618	425	156	393	294
ADAM21-2	ADAM21	1433	1103	541	709	747	482	501	1277	1923	970	481	270	200	374
ADAM21-3	ADAM21	592	868	152	0	274	1	0	0	1	1	391	122	88	55
ADAM21-4	ADAM21	985	780	435	1255	621	946	1210	600	0	260	1036	882	459	400
ADAM21-5	ADAM21	354	438	49	0	0	0	100	1	0	141	1	187	52	99
ADAM21-6	ADAM21	78	84	35	0	0	10	97	0	0	0	0	9	59	19
ADAM2-2	ADAM2	906	1347	409	971	454	0	182	70	1	169	377	205	309	400
ADAM22-1	ADAM22	379	373	40	0	0	0	62	0	0	0	23	78	27	82
ADAM22-10	ADAM22	986	833	253	0	109	679	353	144	0	106	68	262	361	332
ADAM22-11	ADAM22	732	594	117	423	0	755	0	0	0	584	0	13	68	112
ADAM22-12	ADAM22	675	786	94	0	0	0	0	164	0	429	111	263	87	201
ADAM22-2	ADAM22	237	244	40	0	0	0	0	0	0	0	0	46	0	61
ADAM22-3	ADAM22	1616	1131	319	2128	394	251	525	33	2219	489	330	411	156	199
ADAM22-4	ADAM22	266	158	130	0	619	142	121	0	0	0	227	80	227	107
ADAM22-5	ADAM22	242	615	59	0	0	0	82	0	0	0	358	21	44	41
ADAM22-6	ADAM22	544	574	162	0	233	1290	163	412	0	0	213	186	79	119
ADAM22-7	ADAM22	956	701	261	0	201	316	470	0	1	1	82	149	314	389
ADAM22-8	ADAM22	981	662	150	0	0	0	156	0	0	212	111	223	94	64
ADAM22-9	ADAM22	673	486	86	0	0	0	221	526	0	166	115	210	221	139
ADAM2-3	ADAM2	774	420	110	0	0	126	200	0	0	127	177	600	152	170
ADAM23-1	ADAM23	0	0	0	0	0	0	0	0	0	0	0	0	0	0
ADAM23-10	ADAM23	1055	1316	308	0	0	431	657	0	2677	0	48	293	99	265
ADAM23-11	ADAM23	303	484	77	0	0	17	0	0	0	0	0	0	0	27
ADAM23-12	ADAM23	749	573	216	0	0	0	50	0	0	258	109	384	106	224
ADAM23-13	ADAM23	1579	1130	391	0	0	7	236	117	1133	753	253	389	544	347
ADAM23-14	ADAM23	184	102	38	0	0	0	0	0	0	0	0	102	0	0
ADAM23-2	ADAM23	34	0	6	0	0	0	0	0	0	0	0	36	23	25
ADAM23-3	ADAM23	1051	1018	338	1	57	238	506	72	1	839	240	243	575	524
ADAM23-4	ADAM23	474	398	166	0	839	485	82	0	0	0	102	262	163	67
ADAM23-5	ADAM23	760	717	168	0	257	1036	0	0	1	862	78	69	358	146
ADAM23-6	ADAM23	708	1011	202	756	339	966	240	0	0	1	7	372	106	349
ADAM23-7	ADAM23	359	398	88	0	338	0	0	0	0	802	199	31	98	57
ADAM23-8	ADAM23	587	506	176	0	0	908	920	0	0	412	0	122	32	0
ADAM23-9	ADAM23	712	557	234	710	101	0	157	36	0	1683	66	372	282	284
ADAM2-4	ADAM2	110	229	15	0	0	0	0	0	0	0	0	13	18	0
ADAM2-5	ADAM2	374	468	143	0	0	18	114	339	0	314	122	210	158	50
ADAM2-6	ADAM2	186	272	44	0	221	0	147	1	0	1	0	52	81	37
ADAM2-7	ADAM2	812	628	185	0	1275	0	2	123	0	1	148	162	28	118
ADAM28-1	ADAM28	446	917	158	0	0	476	179	0	0	0	283	147	20	14
ADAM28-2	ADAM28	1781	1570	484	0	0	6	494	474	0	589	982	542	642	409
ADAM28-3	ADAM28	1041	1168	214	0	260	0	208	0	0	0	68	238	149	172
ADAM28-4	ADAM28	1036	883	220	0	0	0	385	0	0	0	264	437	252	208
ADAM28-5	ADAM28	656	715	142	0	160	0	110	0	0	641	352	169	92	133
ADAM28-6	ADAM28	487	352	113	0	0	1	95	0	0	0	156	194	221	167
ADAM28-7	ADAM28	543	568	176	0	99	0	53	74	1	237	127	14	142	212
ADAM29-1	ADAM29	1001	787	294	0	0	423	311	46	0	1	515	371	345	326
ADAM29-2	ADAM29	29	20	5	0	0	0	0	0	0	0	0	6	0	90
ADAM29-3	ADAM29	397	426	94	0	0	0	70	446	0	1	78	231	22	152
ADAM29-4	ADAM29	1683	2712	878	0	212	86	506	352	1074	884	651	789	708	666
ADAM29-5	ADAM29	888	739	399	0	0	692	524	75	0	1	808	427	72	231
ADAM29-6	ADAM29	76	62	32	0	0	0	89	0	0	0	0	41	0	4
ADAM29-7	ADAM29	792	678	206	0	0	362	74	353	888	225	163	184	239	194
ADAM30-1	ADAM30	1983	1391	541	0	0	380	594	0	0	729	554	483	594	154
ADAM30-2	ADAM30	1068	752	232	0	32	217	397	0	2477	1	409	300	87	177
ADAM30-3	ADAM30	743	811	260	0	176	359	305	162	0	1	427	135	309	324
ADAM30-4	ADAM30	886	679	256	292	0	313	539	0	0	423	604	322	139	114
ADAM30-5	ADAM30	1709	1347	558	348	0	278	845	0	0	99	849	580	359	359
ADAM30-6	ADAM30	1175	879	345	0	216	0	381	0	1	1004	63	492	344	253
ADAM30-7	ADAM30	934	828	397	0	96	656	447	237	0	673	45	528	1278	283
ADAM32-1	ADAM32	869	1201	249	0	41	399	753	0	1	0	506	173	133	72
ADAM32-10	ADAM32	0	0	0	0	0	0	0	0	0	0	0	0	0	0
ADAM32-11	ADAM32	1115	1461	470	0	292	1107	368	0	1003	0	546	660	276	566
ADAM32-12	ADAM32	128	98	13	0	0	0	103	0	0	0	0	0	0	23
ADAM32-2	ADAM32	1009	939	286	0	0	0	73	492	0	148	0	202	137	96
ADAM32-3	ADAM32	307	166	68	1310	1	0	114	0	0	0	0	59	56	39
ADAM32-4	ADAM32	1135	874	319	0	0	543	393	0	0	416	360	588	317	271
ADAM32-5	ADAM32	403	377	119	0	0	1	0	572	574	220	60	253	79	107
ADAM32-6	ADAM32	1567	1415	564	0	0	769	72	84	1	284	0	45	132	125
ADAM32-7	ADAM32	442	962	160	0	0	0	150	0	0	0	138	125	56	175
ADAM32-8	ADAM32	991	964	156	601	479	399	547	0	0	315	363	252	159	277
ADAM32-9	ADAM32	1482	1953	475	1376	0	74	424	0	2	4	55	270	229	586
ADAM33-1	ADAM33	178	161	20	0	0	0	76	0	0	0	98	0	25	0
ADAM33-10	ADAM33	999	1076	309	0	0	677	438	0	0	238	120	301	107	241
ADAM33-11	ADAM33	419	479	72	0	0	1	0	0	0	528	56	49	45	71
ADAM33-12	ADAM33	627	741	172	0	209	1	100	0	0	138	241	100	65	150
ADAM33-2	ADAM33	497	552	103	0	407	1451	90	99	0	1	167	111	155	101
ADAM33-3	ADAM33	2160	2390	520	0	732	972	346	1	4643	218	1094	147	555	588
ADAM33-4	ADAM33	929	1058	337	0	0	279	88	0	0	364	270	173	278	236
ADAM33-5	ADAM33	667	561	192	0	282	0	74	108	0	0	173	282	138	166
ADAM33-6	ADAM33	1174	1342	213	0	0	0	358	22	0	3	222	307	268	103
ADAM33-7	ADAM33	1135	1166	285	0	182	423	724	165	0	664	715	289	174	293
ADAM33-8	ADAM33	208	36	53	0	0	0	44	0	0	0	48	41	40	26
ADAM33-9	ADAM33	2885	1951	570	0	144	758	1049	0	0	725	1009	540	191	444
ADAM7-1	ADAM7	1781	1353	468	0	982	102	833	19	0	501	521	549	235	254
ADAM7-2	ADAM7	731	919	303	0	0	2	364	780	738	2	400	570	207	534
ADAM7-3	ADAM7	52	86	28	0	0	0	0	44	0	0	122	120	10	3
ADAM7-4	ADAM7	354	178	100	0	0	0	0	0	0	153	146	99	67	141
ADAM8-1	ADAM8	632	221	207	0	0	0	0	0	0	0	75	199	259	142
ADAM8-10	ADAM8	183	142	42	0	0	0	0	0	0	0	88	17	3	24
ADAM8-11	ADAM8	73	0	3	0	0	0	123	0	0	0	0	0	0	0
ADAM8-12	ADAM8	721	377	191	506	0	339	169	586	791	222	428	86	193	254
ADAM8-13	ADAM8	1210	1238	325	0	581	0	240	0	0	250	440	189	179	162
ADAM8-14	ADAM8	353	489	102	0	0	286	0	0	0	0	0	60	102	170
ADAM8-2	ADAM8	804	678	194	0	0	1	405	0	0	1	49	167	169	82
ADAM8-3	ADAM8	633	394	132	0	0	16	74	0	0	200	98	10	105	98
ADAM8-4	ADAM8	1242	929	356	1233	596	312	429	593	1	584	531	347	368	549
ADAM8-5	ADAM8	907	1051	269	0	149	0	113	0	0	225	329	132	88	310
ADAM8-6	ADAM8	230	226	71	0	0	0	0	0	0	0	144	26	0	54
ADAM8-7	ADAM8	1212	1626	352	71	56	1335	193	0	0	346	304	641	308	154
ADAM8-8	ADAM8	1236	1205	513	0	858	869	503	422	1230	279	320	302	334	257
ADAM8-9	ADAM8	939	952	288	0	246	0	52	130	1	1	60	806	167	496
ADAM9-1	ADAM9	236	137	70	0	49	0	0	153	0	0	0	73	83	22
ADAM9-10	ADAM9	744	894	252	187	0	229	100	230	1	181	105	206	165	76
ADAM9-11	ADAM9	1218	1220	488	1	102	11	372	148	0	451	226	1121	225	471
ADAM9-2	ADAM9	327	182	92	0	0	239	66	0	0	0	0	90	137	55
ADAM9-3	ADAM9	58	39	34	0	0	146	0	0	0	0	0	39	0	39
ADAM9-4	ADAM9	697	795	178	0	683	1	121	0	0	693	295	305	142	131
ADAM9-5	ADAM9	579	475	162	427	0	0	0	179	0	0	0	262	40	182
ADAM9-6	ADAM9	694	475	183	363	0	294	461	0	0	0	412	193	265	321
ADAM9-7	ADAM9	1584	1246	360	0	0	87	503	413	0	1076	729	683	249	533
ADAM9-8	ADAM9	1144	942	310	0	0	148	208	141	0	207	438	201	268	296
ADAM9-9	ADAM9	580	391	147	0	0	324	361	0	0	0	37	112	28	77
ADAMTS1-1	ADAMTS1	358	307	81	0	0	275	219	0	0	0	41	253	49	239
ADAMTS1-2	ADAMTS1	1005	1133	237	0	303	0	485	9	0	1	199	186	204	414
ADAMTS1-3	ADAMTS1	855	1393	272	0	0	0	358	0	0	0	194	268	104	112
ADAMTS13-1	ADAMTS13	758	764	316	0	0	0	257	60	0	0	338	847	179	511
ADAMTS13-2	ADAMTS13	341	84	47	0	323	0	0	0	0	0	98	0	28	44
ADAMTS13-3	ADAMTS13	657	780	161	0	0	4	600	0	1026	0	479	446	94	151
ADAMTS13-4	ADAMTS13	1020	628	200	0	0	526	412	218	0	240	384	404	104	269
ADAMTS13-5	ADAMTS13	403	712	89	0	629	0	0	347	0	235	153	285	101	93
ADAMTS13-6	ADAMTS13	43	40	11	0	0	0	0	0	0	0	168	0	0	0
ADAMTS13-7	ADAMTS13	12	0	6	0	0	0	0	0	0	0	0	18	0	0
ADAMTS1-4	ADAMTS1	1001	593	346	0	206	10	586	444	1	0	195	219	286	424
ADAMTS1-5	ADAMTS1	1501	1359	481	0	0	1470	441	0	0	281	491	627	336	455
ADAMTS15-1	ADAMTS15	386	518	85	0	0	0	285	0	0	0	0	130	68	43
ADAMTS15-2	ADAMTS15	423	519	130	0	0	320	387	0	0	173	5	150	200	182
ADAMTS15-3	ADAMTS15	532	344	175	0	0	3	36	0	0	0	191	67	53	20
ADAMTS15-4	ADAMTS15	330	291	79	0	0	525	0	0	0	0	0	5	123	98
ADAMTS15-5	ADAMTS15	265	247	93	0	0	94	124	135	737	191	3	315	35	83
ADAMTS15-6	ADAMTS15	378	140	136	0	0	781	0	0	0	0	49	174	24	54
ADAMTS15-7	ADAMTS15	0	0	0	0	0	0	0	0	0	0	0	0	0	0
ADAMTS1-6	ADAMTS1	123	1	41	0	0	1	0	0	0	0	0	1	0	16
ADAMTS1-7	ADAMTS1	528	310	185	0	0	0	283	619	0	264	295	243	158	51
ADAMTS1-8	ADAMTS1	414	475	86	0	0	0	47	0	0	0	204	71	184	227
ADAMTS1-9	ADAMTS1	116	82	15	0	0	478	0	0	0	0	0	26	41	91
ADAMTS4-1	ADAMTS4	255	329	54	0	0	213	96	0	0	355	134	0	41	35
ADAMTS4-2	ADAMTS4	298	397	81	0	0	0	70	0	0	0	145	54	0	118
ADAMTS4-3	ADAMTS4	25	23	1	0	0	0	0	0	0	0	0	16	19	9
ADAMTS4-4	ADAMTS4	1889	1240	595	227	585	889	820	0	0	1634	724	471	312	211
ADAMTS4-5	ADAMTS4	619	407	166	0	619	724	960	165	0	0	305	1079	170	136
ADAMTS4-6	ADAMTS4	769	1450	236	0	0	366	272	0	1	794	0	114	113	267
ADAMTS4-7	ADAMTS4	513	647	230	0	778	254	1100	0	54	388	178	285	94	1094
ADAMTSL4-1	ADAMTSL4	1165	587	334	0	76	524	414	382	0	0	713	628	510	349
ADAMTSL4-10	ADAMTSL4	947	901	362	0	427	1	645	80	0	459	435	461	283	491
ADAMTSL4-11	ADAMTSL4	803	819	308	0	723	302	235	0	1	309	217	334	255	239
ADAMTSL4-12	ADAMTSL4	958	582	213	0	0	4	0	0	1231	1	250	150	68	215
ADAMTSL4-13	ADAMTSL4	930	727	294	0	0	317	345	0	0	689	0	123	203	191
ADAMTSL4-14	ADAMTSL4	1623	1156	422	0	0	8	175	0	821	303	190	264	227	292
ADAMTSL4-15	ADAMTSL4	61	22	8	0	0	338	0	0	0	0	0	60	0	0
ADAMTSL4-2	ADAMTSL4	803	733	289	0	82	0	0	23	0	136	354	102	195	145
ADAMTSL4-3	ADAMTSL4	87	26	59	0	0	0	0	0	0	0	89	0	74	27
ADAMTSL4-4	ADAMTSL4	22	52	0	0	0	0	0	0	0	0	151	0	38	0
ADAMTSL4-5	ADAMTSL4	669	418	207	0	273	767	113	0	870	0	123	196	161	173
ADAMTSL4-6	ADAMTSL4	357	324	86	308	0	220	91	259	0	0	141	37	22	118
ADAMTSL4-7	ADAMTSL4	583	596	206	0	0	0	100	23	1	280	509	209	30	33
ADAMTSL4-8	ADAMTSL4	1894	1593	634	0	0	774	453	0	0	1131	642	384	323	345
ADAMTSL4-9	ADAMTSL4	340	428	129	0	0	0	0	0	1	0	107	118	138	114
ADCK2-1	ADCK2	851	513	171	0	0	518	251	0	0	131	306	67	54	94
ADCK2-2	ADCK2	23	0	2	0	0	0	0	0	0	0	0	0	0	0
ADCK2-3	ADCK2	804	936	229	0	0	541	203	0	0	569	157	123	122	169
ADCK2-4	ADCK2	876	668	197	0	0	0	0	369	0	0	113	170	76	356
ADCK2-5	ADCK2	0	0	0	0	0	0	0	0	0	0	0	0	0	0
ADCK2-6	ADCK2	261	303	99	906	0	0	0	0	0	253	31	151	69	48
ADCK2-7	ADCK2	1063	535	312	1000	177	0	441	0	0	420	456	564	255	321
ADCK2-8	ADCK2	334	207	177	0	0	0	89	0	0	0	160	178	111	89
ADCK5-1	ADCK5	1829	2352	556	0	113	808	270	631	0	996	605	831	1120	354
ADCK5-10	ADCK5	959	934	211	516	0	8	1493	333	1459	69	137	790	212	3310
ADCK5-11	ADCK5	1774	2387	417	0	450	335	727	115	1184	395	489	438	430	361
ADCK5-12	ADCK5	1152	757	195	0	0	353	2179	122	1	0	109	305	160	297
ADCK5-13	ADCK5	2687	1829	401	0	391	578	418	0	589	819	224	52	254	172
ADCK5-14	ADCK5	570	667	120	0	110	0	164	0	0	456	231	131	79	69
ADCK5-2	ADCK5	583	612	232	0	0	0	210	0	0	0	424	32	181	199
ADCK5-3	ADCK5	178	151	87	0	0	0	0	0	0	0	135	2	0	14
ADCK5-4	ADCK5	1254	1105	262	0	147	340	217	190	1	1	510	152	281	326
ADCK5-5	ADCK5	1283	1388	310	0	0	404	193	1097	0	262	555	464	457	423
ADCK5-6	ADCK5	1043	1105	301	0	96	1246	0	3107	4682	301	577	453	162	240
ADCK5-7	ADCK5	1134	847	265	0	1	32	842	0	1	2	76	130	161	1377
ADCK5-8	ADCK5	1375	1801	430	0	0	1338	224	78	0	0	485	683	476	480
ADCK5-9	ADCK5	1712	1355	240	0	0	678	894	0	0	327	94	72	100	189
ADCY10-1	ADCY10	531	678	279	0	0	647	24	0	0	0	263	27	99	57
ADCY10-2	ADCY10	1663	1464	434	231	781	252	611	110	0	1370	342	191	481	299
ADCY10-3	ADCY10	167	57	39	184	0	2	0	0	0	0	0	18	22	0
ADCY10-4	ADCY10	442	884	159	0	0	1	0	236	0	0	27	0	75	210
ADCY10-5	ADCY10	803	674	260	0	330	386	182	0	0	1	159	473	272	179
ADCY10-6	ADCY10	1612	1734	657	401	0	916	272	450	0	574	236	293	363	273
ADCY10-7	ADCY10	616	698	203	0	1428	202	239	0	0	0	330	434	280	332
ADCY10-8	ADCY10	445	276	68	0	0	103	101	0	0	0	0	291	17	153
ADCY1-1	ADCY1	1709	1091	379	0	115	1259	520	0	1119	116	42	428	369	474
ADCY1-2	ADCY1	151	121	40	0	0	0	95	0	0	0	92	154	1	23
ADCY1-3	ADCY1	206	277	69	0	0	0	0	0	0	607	162	0	0	0
ADCY1-4	ADCY1	106	43	13	0	0	9	0	0	0	0	0	7	35	19
ADCY1-5	ADCY1	427	94	121	954	0	481	51	0	0	0	108	73	88	65
ADCY1-6	ADCY1	710	898	176	0	0	210	0	0	1612	1	249	67	240	218
ADCY1-7	ADCY1	564	1097	247	0	0	1	260	119	0	234	264	233	102	135
ADCY2-1	ADCY2	1524	1107	215	0	0	0	69	0	0	247	466	251	33	14
ADCY2-10	ADCY2	383	247	185	0	237	138	88	0	0	673	89	104	50	74
ADCY2-11	ADCY2	81	47	6	0	0	0	97	0	0	0	0	89	0	0
ADCY2-2	ADCY2	963	620	260	1713	1	0	88	922	2	318	172	294	220	168
ADCY2-3	ADCY2	780	800	316	1	0	0	0	151	0	68	78	159	142	185
ADCY2-4	ADCY2	0	0	0	0	0	0	0	0	0	0	0	0	0	0
ADCY2-5	ADCY2	1972	1904	491	0	121	470	1108	532	1736	172	328	391	498	326
ADCY2-6	ADCY2	1012	1190	202	805	573	59	289	56	0	808	253	298	256	224
ADCY2-7	ADCY2	1102	1053	317	0	0	1498	367	150	2640	382	178	124	325	221
ADCY2-8	ADCY2	893	873	242	480	190	144	183	221	630	614	303	63	133	91
ADCY2-9	ADCY2	0	0	0	0	0	0	0	0	0	0	0	0	0	0
ADCY3-1	ADCY3	814	664	293	0	0	538	247	1	878	377	3	155	289	433
ADCY3-2	ADCY3	158	113	53	0	0	0	0	0	0	0	0	142	0	39
ADCY3-3	ADCY3	1071	1059	226	0	0	311	859	0	0	152	289	164	90	103
ADCY3-4	ADCY3	1073	701	222	0	42	449	253	0	1445	305	281	237	100	92
ADCY3-5	ADCY3	1097	1107	342	0	0	543	288	0	1	1	369	130	142	298
ADCY3-6	ADCY3	965	1116	444	0	34	0	0	0	0	871	52	31	13	29
ADCY3-7	ADCY3	689	434	188	726	0	341	114	0	0	1	229	114	73	120
ADCY3-8	ADCY3	330	341	77	0	0	0	78	0	0	1	40	19	123	117
ADCY4-1	ADCY4	199	111	46	0	0	545	71	0	0	0	31	124	63	35
ADCY4-2	ADCY4	2439	2837	686	0	670	1779	849	308	1	559	962	595	680	534
ADCY4-3	ADCY4	314	120	91	0	86	0	145	0	0	262	336	41	45	142
ADCY4-4	ADCY4	1762	1834	475	0	468	195	200	116	1	347	594	872	333	356
ADCY4-5	ADCY4	709	440	174	0	4	0	201	0	0	0	301	68	160	178
ADCY4-6	ADCY4	1095	1341	476	0	0	4027	242	0	0	2	325	178	130	350
ADCY4-7	ADCY4	232	419	82	0	0	0	249	0	0	139	288	117	182	102
ADCY5-1	ADCY5	1242	1923	478	0	92	1287	477	203	1	806	641	272	416	716
ADCY5-10	ADCY5	1812	1153	394	0	158	113	444	612	835	1324	136	290	348	296
ADCY5-11	ADCY5	438	515	54	0	0	0	81	418	0	283	64	64	19	94
ADCY5-12	ADCY5	1417	1673	480	0	537	1574	589	0	1	235	624	463	362	522
ADCY5-13	ADCY5	348	261	89	0	111	1	0	0	0	0	67	76	159	46
ADCY5-14	ADCY5	168	71	109	0	0	0	0	10	0	0	0	80	164	19
ADCY5-2	ADCY5	799	581	94	347	676	488	146	0	685	0	643	222	204	172
ADCY5-3	ADCY5	181	281	75	0	396	0	0	0	0	3	0	82	36	36
ADCY5-4	ADCY5	490	389	134	0	0	0	287	0	0	0	76	85	69	13
ADCY5-5	ADCY5	0	0	0	0	0	0	0	0	0	0	0	0	0	0
ADCY5-6	ADCY5	956	790	267	1867	0	0	166	0	0	865	138	196	149	219
ADCY5-7	ADCY5	622	377	238	0	0	395	534	0	0	0	235	95	132	90
ADCY5-8	ADCY5	889	748	413	1163	0	58	279	0	3547	1549	331	338	156	225
ADCY5-9	ADCY5	1605	2231	641	1	349	808	686	651	2364	750	491	424	303	614
ADCY6-1	ADCY6	860	1346	347	0	0	0	144	523	0	0	200	239	379	131
ADCY6-2	ADCY6	1977	2177	685	0	424	9	751	0	0	283	507	847	458	579
ADCY6-3	ADCY6	545	829	170	0	0	242	0	0	0	0	66	93	165	177
ADCY6-4	ADCY6	464	684	153	0	0	16	347	0	1	123	94	83	56	128
ADCY6-5	ADCY6	370	566	107	0	0	0	49	0	0	1	0	66	169	43
ADCY6-6	ADCY6	1155	1350	308	159	0	1134	443	828	1	967	438	331	161	382
ADCY6-7	ADCY6	510	504	218	0	462	199	128	0	1716	1	262	97	134	44
ADCY7-1	ADCY7	173	176	61	0	0	0	77	0	0	1	399	0	132	26
ADCY7-10	ADCY7	0	0	0	0	0	0	0	0	0	0	0	0	0	0
ADCY7-11	ADCY7	370	364	117	0	0	0	0	0	0	0	0	172	43	111
ADCY7-12	ADCY7	52	128	29	0	0	1	0	0	0	0	102	56	0	0
ADCY7-13	ADCY7	1611	948	445	0	0	386	382	139	1	618	368	327	328	363
ADCY7-14	ADCY7	0	0	0	0	0	0	0	0	0	0	0	0	0	0
ADCY7-2	ADCY7	1082	887	284	0	252	1127	333	0	0	381	199	384	228	282
ADCY7-3	ADCY7	1211	859	315	1	86	16	767	0	0	0	117	471	217	215
ADCY7-4	ADCY7	293	613	132	0	0	0	34	331	0	0	131	4	14	45
ADCY7-5	ADCY7	885	663	255	0	0	0	922	0	0	0	341	155	196	422
ADCY7-6	ADCY7	564	415	163	455	0	368	0	669	0	170	285	138	266	87
ADCY7-7	ADCY7	648	436	235	0	1	0	0	529	0	1	248	205	119	79
ADCY7-8	ADCY7	1057	703	338	0	295	0	60	0	0	361	0	169	377	184
ADCY7-9	ADCY7	1313	1670	569	0	74	470	171	0	1155	884	131	472	248	303
ADCY8-1	ADCY8	259	168	84	0	0	0	112	0	0	0	0	31	23	90
ADCY8-10	ADCY8	238	120	48	0	0	0	0	469	0	0	0	41	46	52
ADCY8-11	ADCY8	887	940	263	0	0	281	91	0	0	515	264	467	122	224
ADCY8-12	ADCY8	224	145	34	194	8	8	0	0	0	0	93	126	12	39
ADCY8-13	ADCY8	1082	1370	317	1965	0	767	159	0	1001	607	183	141	194	109
ADCY8-14	ADCY8	172	58	36	0	0	0	0	0	0	0	0	51	0	0
ADCY8-2	ADCY8	383	326	183	0	236	346	341	0	0	224	487	48	170	210
ADCY8-3	ADCY8	1338	759	342	5046	369	1262	817	233	2303	480	933	350	575	378
ADCY8-4	ADCY8	1531	1102	358	544	449	43	535	0	0	107	100	410	328	222
ADCY8-5	ADCY8	300	293	50	0	0	0	0	0	0	0	0	117	34	68
ADCY8-6	ADCY8	1322	966	166	0	49	0	0	0	0	508	39	283	313	46
ADCY8-7	ADCY8	402	267	85	0	0	196	76	0	0	0	79	76	96	86
ADCY8-8	ADCY8	413	424	164	0	102	262	113	0	0	0	142	95	52	131
ADCY8-9	ADCY8	233	210	56	0	0	0	82	0	0	295	82	26	27	26
ADCY9-1	ADCY9	2082	1320	349	0	41	361	418	232	0	0	578	395	690	263
ADCY9-2	ADCY9	780	797	258	417	0	583	0	0	0	0	237	174	155	241
ADCY9-3	ADCY9	371	540	79	0	0	0	0	0	0	0	168	51	66	28
ADCY9-4	ADCY9	1341	1009	408	0	0	8	661	721	0	1	380	234	242	438
ADCY9-5	ADCY9	991	733	210	0	0	305	435	0	0	0	133	303	180	268
ADCY9-6	ADCY9	1987	2202	743	0	221	323	1361	0	2014	854	454	550	479	544
ADCY9-7	ADCY9	262	186	80	0	0	495	186	0	0	246	88	0	39	123
ADCY9-8	ADCY9	803	490	145	0	0	0	191	0	0	239	383	135	111	49
ADCYAP1R1-1	ADCYAP1R1	498	337	152	0	0	0	78	226	0	1	120	263	118	70
ADCYAP1R1-2	ADCYAP1R1	481	350	186	0	0	1	77	0	0	0	147	8	162	173
ADCYAP1R1-3	ADCYAP1R1	1253	1390	293	0	358	0	290	0	0	353	144	308	345	369
ADCYAP1R1-4	ADCYAP1R1	848	669	136	0	0	0	0	746	0	2	0	66	0	15
ADCYAP1R1-5	ADCYAP1R1	0	0	0	0	0	0	0	0	0	0	0	0	0	0
ADCYAP1R1-6	ADCYAP1R1	1021	830	240	0	0	27	321	0	2970	0	0	84	32	396
ADCYAP1R1-7	ADCYAP1R1	294	297	136	0	0	0	271	0	0	0	71	149	58	73
ADIG-1	ADIG	29	11	0	0	0	0	0	0	0	0	0	0	0	0
ADIG-2	ADIG	69	0	38	0	0	0	0	0	0	0	0	0	0	0
ADIG-3	ADIG	384	264	131	0	0	0	169	0	0	0	301	148	177	135
ADIG-4	ADIG	241	256	39	1	0	0	6	0	0	0	0	87	69	97
ADIG-5	ADIG	312	349	55	0	9	0	63	0	0	0	368	137	39	69
ADIG-6	ADIG	877	1304	493	0	0	0	239	0	0	428	196	217	264	199
ADIG-7	ADIG	844	634	187	0	0	245	474	0	0	564	216	134	145	283
ADIPOR1-1	ADIPOR1	710	461	244	0	0	0	61	0	0	0	462	342	85	99
ADIPOR1-2	ADIPOR1	391	291	60	0	745	19	2	122	0	0	0	25	67	31
ADIPOR1-3	ADIPOR1	1978	1484	440	609	0	0	456	0	0	4	154	641	81	303
ADIPOR1-4	ADIPOR1	300	391	104	0	0	0	0	0	0	86	237	8	43	129
ADIPOR1-5	ADIPOR1	205	243	77	0	0	0	0	0	0	251	119	16	40	38
ADIPOR1-6	ADIPOR1	535	163	181	0	36	7	526	0	1793	0	260	248	131	98
ADIPOR1-7	ADIPOR1	444	99	181	0	0	377	360	298	0	249	583	112	224	142
ADIPOR2-1	ADIPOR2	348	317	97	0	0	0	0	0	0	385	217	70	269	124
ADIPOR2-2	ADIPOR2	747	657	103	0	208	0	123	0	0	0	0	10	190	316
ADIPOR2-3	ADIPOR2	1369	1367	400	1548	0	1	177	0	0	340	204	350	263	181
ADIPOR2-4	ADIPOR2	111	41	35	0	300	0	0	0	0	0	21	48	120	0
ADIPOR2-5	ADIPOR2	188	158	55	0	0	288	225	0	0	0	0	0	72	0
ADIPOR2-6	ADIPOR2	1630	945	186	0	432	245	0	0	0	473	151	19	49	46
ADIPOR2-7	ADIPOR2	507	348	162	0	127	0	113	208	0	437	459	61	17	81
ADORA1-1	ADORA1	0	0	0	0	0	0	0	0	0	0	0	0	0	0
ADORA1-10	ADORA1	1239	810	298	1799	0	0	818	296	0	2	157	443	220	280
ADORA1-11	ADORA1	615	666	177	0	0	0	274	0	1	96	86	62	36	68
ADORA1-12	ADORA1	80	0	28	0	0	0	0	0	0	0	0	40	40	16
ADORA1-13	ADORA1	793	672	152	0	0	577	128	0	0	585	354	170	109	64
ADORA1-14	ADORA1	57	102	36	0	0	0	0	0	0	0	0	0	13	19
ADORA1-2	ADORA1	428	644	82	0	0	593	0	0	0	1	56	16	144	98
ADORA1-3	ADORA1	94	14	20	0	0	1	0	0	0	0	0	12	17	17
ADORA1-4	ADORA1	227	582	79	0	0	198	194	195	0	0	0	91	49	55
ADORA1-5	ADORA1	487	575	160	0	0	0	93	0	0	101	213	99	99	174
ADORA1-6	ADORA1	1323	540	375	652	114	274	630	87	1022	58	219	233	204	389
ADORA1-7	ADORA1	1272	1002	269	0	0	314	505	0	0	445	105	97	275	87
ADORA1-8	ADORA1	305	438	129	0	247	375	0	201	0	284	285	29	72	59
ADORA1-9	ADORA1	66	158	21	0	0	0	0	0	0	0	0	0	91	29
ADORA2A-1	ADORA2A	294	526	79	348	0	0	0	0	0	1	63	23	15	22
ADORA2A-10	ADORA2A	0	0	0	0	0	0	0	0	0	0	0	0	0	0
ADORA2A-11	ADORA2A	445	347	100	0	92	0	365	0	0	0	67	37	116	58
ADORA2A-12	ADORA2A	784	613	203	0	0	17	120	898	1	435	162	189	28	172
ADORA2A-13	ADORA2A	679	829	184	1662	47	14	1027	0	0	814	138	152	168	83
ADORA2A-14	ADORA2A	186	102	49	0	218	0	85	0	0	470	230	1	27	52
ADORA2A-2	ADORA2A	336	69	130	0	0	172	370	0	0	0	251	74	133	65
ADORA2A-3	ADORA2A	1279	1940	414	2	818	381	342	135	1046	635	228	367	174	388
ADORA2A-4	ADORA2A	730	466	187	0	148	297	170	0	0	0	0	123	54	206
ADORA2A-5	ADORA2A	1599	1987	425	591	163	806	678	0	2	1106	428	266	508	481
ADORA2A-6	ADORA2A	2032	2006	450	0	798	3	364	367	0	331	236	454	128	419
ADORA2A-7	ADORA2A	981	759	328	0	0	188	498	0	0	388	125	124	120	513
ADORA2A-8	ADORA2A	748	857	124	0	0	392	0	0	1	296	237	119	189	110
ADORA2A-9	ADORA2A	1148	1535	306	0	0	243	605	0	0	496	168	317	322	169
ADORA2B-1	ADORA2B	0	0	0	0	0	0	0	0	0	0	0	0	0	0
ADORA2B-2	ADORA2B	4	0	0	0	0	0	0	0	0	0	0	0	0	0
ADORA2B-3	ADORA2B	0	0	0	0	0	0	0	0	0	0	0	0	0	0
ADORA2B-4	ADORA2B	475	599	222	0	0	0	117	268	0	0	76	147	233	238
ADORA2B-5	ADORA2B	1248	1547	368	1252	204	1	634	0	0	1119	293	456	245	371
ADORA2B-6	ADORA2B	0	0	0	0	0	0	0	0	0	0	0	0	0	0
ADORA2B-7	ADORA2B	843	777	233	0	714	221	231	0	0	540	49	115	24	107
ADORA3-1	ADORA3	544	975	208	0	0	76	171	0	0	1	151	133	145	137
ADORA3-10	ADORA3	295	405	123	0	0	185	161	0	0	0	214	204	64	25
ADORA3-11	ADORA3	1615	1694	435	0	0	9	350	83	0	257	235	513	416	316
ADORA3-2	ADORA3	266	177	64	0	0	0	300	0	0	0	14	131	80	51
ADORA3-3	ADORA3	1180	913	409	0	0	531	652	1913	0	202	904	556	174	190
ADORA3-4	ADORA3	0	0	0	0	0	0	0	0	0	0	0	0	0	0
ADORA3-5	ADORA3	785	674	228	0	0	521	96	188	0	0	65	149	384	238
ADORA3-6	ADORA3	907	927	369	871	350	136	556	338	2060	327	538	428	127	258
ADORA3-7	ADORA3	0	0	0	0	0	0	0	0	0	0	0	0	0	0
ADORA3-8	ADORA3	398	343	95	0	314	398	126	0	0	0	112	78	75	41
ADORA3-9	ADORA3	0	0	0	0	0	0	0	0	0	0	0	0	1	9
ADPRM-1	ADPRM	0	0	0	0	0	0	0	0	0	0	0	0	0	0
ADPRM-2	ADPRM	723	483	130	0	0	0	245	0	1	0	179	98	126	93
ADPRM-3	ADPRM	0	0	0	0	0	0	0	0	0	0	0	0	0	0
ADPRM-4	ADPRM	960	761	177	0	0	1280	385	179	0	357	182	254	74	142
ADPRM-5	ADPRM	276	304	60	0	0	0	0	0	0	595	5	38	1	9
ADPRM-6	ADPRM	1710	1597	422	1030	180	1016	192	0	0	0	443	152	337	219
ADPRM-7	ADPRM	254	189	39	0	0	0	0	0	0	328	54	0	13	0
ADRA1A-1	ADRA1A	146	194	19	0	0	0	77	0	0	0	52	0	0	0
ADRA1A-2	ADRA1A	1082	1067	357	550	194	518	397	0	0	1	580	176	123	369
ADRA1A-3	ADRA1A	692	581	138	0	392	132	73	0	0	495	163	209	81	129
ADRA1A-4	ADRA1A	509	250	214	0	0	0	151	0	0	0	81	276	60	145
ADRA1A-5	ADRA1A	717	563	180	0	0	0	0	656	0	1	160	87	214	265
ADRA1A-6	ADRA1A	161	137	76	0	0	149	0	0	0	0	196	56	32	29
ADRA1A-7	ADRA1A	1487	1471	327	0	0	147	341	328	0	0	497	356	225	400
ADRA1A-8	ADRA1A	428	529	93	0	269	0	29	0	0	251	56	95	177	62
ADRA1B-1	ADRA1B	609	625	109	0	0	0	0	0	0	2	433	201	54	77
ADRA1B-2	ADRA1B	1974	2260	398	239	0	344	359	1354	395	318	344	341	332	332
ADRA1B-3	ADRA1B	0	0	0	0	0	0	0	0	0	0	0	0	0	0
ADRA1B-4	ADRA1B	752	383	147	0	0	873	1094	924	976	218	241	118	136	134
ADRA1B-5	ADRA1B	1437	1807	295	0	444	0	377	0	0	868	144	430	290	200
ADRA1B-6	ADRA1B	0	0	0	0	0	0	0	0	0	0	0	0	0	0
ADRA1B-7	ADRA1B	1506	1871	241	955	383	1	645	0	0	1	392	263	340	342
ADRA1D-1	ADRA1D	1263	886	293	146	0	653	801	126	0	398	418	443	310	261
ADRA1D-2	ADRA1D	1721	1668	492	0	230	13	639	1424	0	166	848	331	644	587
ADRA1D-3	ADRA1D	585	964	91	0	0	1	147	0	0	1	99	0	106	52
ADRA1D-4	ADRA1D	304	344	68	0	0	0	0	24	0	427	0	71	0	39
ADRA1D-5	ADRA1D	366	423	141	0	0	1048	0	0	0	0	234	49	14	157
ADRA1D-6	ADRA1D	259	325	52	0	0	0	170	123	0	1	0	26	15	21
ADRA1D-7	ADRA1D	311	243	125	1	0	0	0	0	0	0	149	53	37	44
ADRA2A-1	ADRA2A	598	553	118	0	0	18	98	0	0	1	130	85	65	78
ADRA2A-2	ADRA2A	926	1101	91	1	1	831	525	0	1	0	118	46	43	99
ADRA2A-3	ADRA2A	349	42	34	0	170	0	43	0	0	0	87	64	60	125
ADRA2A-4	ADRA2A	987	829	402	0	0	539	148	1104	0	234	563	42	68	212
ADRA2A-5	ADRA2A	814	1117	239	0	0	25	248	73	1168	288	178	371	160	145
ADRA2A-6	ADRA2A	1499	1363	406	0	573	651	494	500	1	178	404	308	288	376
ADRA2A-7	ADRA2A	1152	1615	387	240	69	319	44	62	0	0	512	294	385	401
ADRA2B-1	ADRA2B	481	235	156	80	0	7	295	168	357	1	63	95	45	117
ADRA2B-2	ADRA2B	881	695	222	0	143	0	726	0	0	227	604	238	245	230
ADRA2B-3	ADRA2B	825	228	192	0	0	642	216	0	0	67	512	361	124	177
ADRA2B-4	ADRA2B	1333	1037	226	0	0	0	0	0	0	0	217	157	67	27
ADRA2B-5	ADRA2B	876	1120	216	0	54	1	316	399	0	187	276	80	249	268
ADRA2B-6	ADRA2B	1096	1299	282	0	359	0	269	0	0	461	336	102	254	243
ADRA2B-7	ADRA2B	1182	616	201	0	161	16	402	78	3562	261	130	170	160	194
ADRA2B-8	ADRA2B	265	219	69	0	319	0	0	1	0	296	0	64	57	0
ADRA2C-1	ADRA2C	93	113	16	0	0	0	0	0	0	0	78	0	0	0
ADRA2C-2	ADRA2C	54	0	12	0	0	0	0	0	0	0	0	1	64	34
ADRA2C-3	ADRA2C	457	369	150	0	0	55	63	0	0	1	130	293	122	140
ADRA2C-4	ADRA2C	489	346	152	0	0	0	0	39	3	956	0	77	118	23
ADRA2C-5	ADRA2C	93	64	12	0	0	563	0	0	0	0	0	0	22	0
ADRA2C-6	ADRA2C	784	1222	166	0	0	0	307	0	0	0	1	50	128	171
ADRA2C-7	ADRA2C	0	0	0	0	0	0	0	0	0	0	0	0	0	0
ADRB1-1	ADRB1	1108	2124	378	0	46	273	95	138	1	1	201	250	256	93
ADRB1-2	ADRB1	730	834	183	0	0	387	152	0	0	0	168	85	23	113
ADRB1-3	ADRB1	281	314	79	0	212	0	0	234	0	285	61	61	48	27
ADRB1-4	ADRB1	423	288	157	0	0	670	112	0	0	0	0	88	87	63
ADRB1-5	ADRB1	577	468	179	0	0	0	231	0	1	0	188	96	45	114
ADRB1-6	ADRB1	0	0	0	0	0	0	0	0	0	0	0	0	0	0
ADRB1-7	ADRB1	350	130	86	0	0	874	0	0	0	0	0	23	18	17
ADRB2-1	ADRB2	1658	889	284	0	0	0	103	967	0	158	183	135	253	44
ADRB2-2	ADRB2	0	0	0	0	0	0	0	0	0	0	0	0	0	0
ADRB2-3	ADRB2	960	1496	278	0	0	200	130	0	0	0	285	248	348	374
ADRB2-4	ADRB2	66	0	19	0	0	0	0	0	0	0	0	0	55	35
ADRB2-5	ADRB2	406	355	97	0	0	0	0	0	0	188	91	81	53	87
ADRB2-6	ADRB2	1083	1003	575	602	0	378	123	845	2	0	507	236	692	549
ADRB2-7	ADRB2	117	132	29	0	0	0	0	0	0	0	0	98	14	0
ADRB3-1	ADRB3	1222	789	323	0	0	915	374	0	794	0	279	95	157	178
ADRB3-10	ADRB3	2360	1468	498	1725	439	976	503	0	1379	172	814	635	499	645
ADRB3-11	ADRB3	1269	1134	344	0	385	327	622	0	1	538	292	239	613	511
ADRB3-12	ADRB3	398	110	75	0	139	0	0	0	0	2	147	20	127	61
ADRB3-13	ADRB3	759	927	256	0	71	688	188	369	0	0	68	191	30	125
ADRB3-14	ADRB3	233	107	53	0	0	210	0	0	0	0	119	38	35	50
ADRB3-2	ADRB3	1063	1075	311	0	0	218	440	1	0	472	133	591	184	360
ADRB3-3	ADRB3	380	457	158	1252	239	16	117	0	0	0	45	65	197	87
ADRB3-4	ADRB3	399	196	144	0	0	0	0	0	0	217	69	96	7	0
ADRB3-5	ADRB3	137	41	41	0	0	0	0	0	0	0	0	0	58	59
ADRB3-6	ADRB3	724	606	203	602	0	5	0	0	1729	0	396	166	52	126
ADRB3-7	ADRB3	827	522	166	0	0	1	725	0	0	535	501	41	164	138
ADRB3-8	ADRB3	64	317	23	0	0	0	136	0	0	207	0	0	0	55
ADRB3-9	ADRB3	1377	1179	202	1383	1	319	526	96	1026	1	391	602	160	263
ADTRP-1	ADTRP	850	570	353	0	113	326	262	357	601	1	168	301	280	339
ADTRP-2	ADTRP	1257	1226	286	0	0	0	84	0	0	277	137	272	89	238
ADTRP-3	ADTRP	1009	852	226	798	0	375	535	240	0	433	319	191	182	205
ADTRP-4	ADTRP	497	334	134	0	0	15	0	0	0	0	349	302	137	63
ADTRP-5	ADTRP	126	442	92	0	0	0	0	0	0	0	157	0	64	33
ADTRP-6	ADTRP	104	81	41	0	0	0	0	0	0	0	32	0	72	23
ADTRP-7	ADTRP	354	466	89	0	0	0	119	0	0	0	203	106	66	64
ADTRP-8	ADTRP	388	307	114	0	0	537	0	0	0	696	89	77	75	92
ADTRP-9	ADTRP	1640	1426	500	0	0	1	158	0	0	226	391	341	134	347
AEBP1-1	AEBP1	1510	1365	628	897	1002	115	419	384	0	780	793	463	326	496
AEBP1-2	AEBP1	599	674	139	0	0	0	0	0	0	605	219	203	86	218
AEBP1-3	AEBP1	643	727	169	0	394	0	106	0	0	567	204	112	174	170
AEBP1-4	AEBP1	937	897	228	0	0	176	471	0	0	584	416	859	481	526
AEBP1-5	AEBP1	512	595	260	0	0	717	120	0	0	325	196	209	247	598
AEBP1-6	AEBP1	911	1073	265	0	56	209	262	1	0	520	483	92	98	324
AEBP1-7	AEBP1	245	227	99	0	0	0	0	0	0	86	0	45	11	179
AFG3L2-1	AFG3L2	566	297	152	1287	442	0	0	0	0	1	222	219	48	184
AFG3L2-2	AFG3L2	926	1054	301	0	211	5	137	327	1572	0	287	209	127	166
AFG3L2-3	AFG3L2	407	507	114	223	0	0	0	111	0	1	209	172	200	96
AFG3L2-4	AFG3L2	1024	949	235	0	0	0	300	0	0	456	51	226	315	127
AFG3L2-5	AFG3L2	1424	1277	310	0	0	578	409	0	0	1514	654	46	458	521
AFG3L2-6	AFG3L2	195	96	34	0	215	0	70	0	0	0	189	48	0	0
AFG3L2-7	AFG3L2	272	391	56	0	0	0	91	0	0	0	2	47	0	50
AGER-1	AGER	169	119	37	0	0	0	0	0	0	231	0	0	20	15
AGER-10	AGER	785	581	131	1	892	0	546	1	0	0	72	44	325	241
AGER-11	AGER	0	0	0	0	0	0	0	0	0	0	0	0	0	0
AGER-12	AGER	278	141	53	0	0	536	0	0	0	128	109	77	0	52
AGER-2	AGER	39	56	5	0	0	0	0	0	0	0	0	0	18	0
AGER-3	AGER	464	219	88	0	0	0	0	169	0	432	120	73	35	219
AGER-4	AGER	740	417	235	0	725	416	618	204	0	0	57	399	194	221
AGER-5	AGER	332	244	78	0	160	0	47	0	0	0	0	89	75	112
AGER-6	AGER	305	544	73	0	0	25	0	50	0	220	72	82	72	55
AGER-7	AGER	229	98	84	0	0	0	0	0	0	1	154	33	18	93
AGER-8	AGER	914	1391	268	0	310	453	159	0	0	454	220	317	163	123
AGER-9	AGER	337	316	64	0	0	0	0	0	0	1	76	242	87	71
AGL-1	AGL	137	189	47	0	0	0	68	0	0	0	0	0	19	55
AGL-10	AGL	284	136	89	1	0	0	176	0	0	0	140	14	54	202
AGL-11	AGL	549	549	76	0	0	0	0	0	0	0	78	34	119	28
AGL-12	AGL	1271	1123	520	0	0	869	388	89	0	703	197	436	307	201
AGL-13	AGL	882	1119	249	0	0	0	231	0	0	0	330	309	11	114
AGL-14	AGL	0	0	0	0	0	0	0	0	0	0	0	0	0	0
AGL-2	AGL	251	256	41	0	0	36	0	0	0	0	90	3	14	0
AGL-3	AGL	435	568	157	0	0	1	1298	0	0	338	204	44	87	98
AGL-4	AGL	895	671	199	0	0	179	36	0	0	446	154	290	125	252
AGL-5	AGL	1992	1964	445	0	0	0	1	410	0	856	148	169	60	226
AGL-6	AGL	1479	2027	363	0	0	1	334	0	1	397	118	181	127	191
AGL-7	AGL	1169	1015	246	0	422	152	94	0	0	0	446	130	146	220
AGL-8	AGL	1890	1607	426	0	0	113	868	216	0	105	596	404	325	207
AGL-9	AGL	3759	3434	988	254	1138	1207	660	783	1	2385	985	453	630	592
AGMO-1	AGMO	581	465	148	0	0	0	1	0	0	0	160	271	139	110
AGMO-2	AGMO	744	582	229	0	0	190	51	0	0	383	252	267	246	200
AGMO-3	AGMO	249	151	55	0	0	448	0	0	0	1	0	117	81	85
AGMO-4	AGMO	440	279	90	0	0	91	64	0	0	0	164	107	134	119
AGMO-5	AGMO	6	60	0	0	0	0	0	0	0	0	0	0	0	0
AGMO-6	AGMO	1049	1647	325	0	0	16	139	0	1778	2	697	170	120	190
AGMO-7	AGMO	826	676	149	0	0	311	0	0	0	0	112	67	127	216
AGPAT1-1	AGPAT1	3844	4314	1091	0	879	1502	924	843	1	1203	1603	1326	860	601
AGPAT1-10	AGPAT1	334	552	150	0	58	0	204	0	0	227	136	189	121	230
AGPAT1-11	AGPAT1	742	866	280	0	147	0	249	0	0	0	188	344	307	140
AGPAT1-12	AGPAT1	849	1056	144	330	0	249	224	401	0	0	73	351	135	86
AGPAT1-13	AGPAT1	0	0	0	0	0	0	0	0	0	0	0	0	0	0
AGPAT1-2	AGPAT1	920	952	224	1753	0	304	261	494	0	11	180	465	116	166
AGPAT1-3	AGPAT1	286	170	76	0	0	0	159	0	0	0	0	66	16	16
AGPAT1-4	AGPAT1	328	398	81	0	0	0	109	0	0	358	61	44	109	124
AGPAT1-5	AGPAT1	1201	914	302	514	0	255	647	131	0	1	232	474	242	338
AGPAT1-6	AGPAT1	2495	2397	705	1206	0	751	1003	0	4206	1383	723	751	428	500
AGPAT1-7	AGPAT1	1413	860	259	424	128	8	292	0	1598	233	101	160	276	113
AGPAT1-8	AGPAT1	815	765	216	0	0	699	130	0	0	324	126	307	115	217
AGPAT1-9	AGPAT1	318	579	79	154	0	0	80	0	0	0	43	159	30	35
AGPAT2-1	AGPAT2	2658	2548	617	0	0	555	272	275	0	279	455	609	720	771
AGPAT2-2	AGPAT2	512	865	200	0	0	0	40	0	0	351	51	123	49	324
AGPAT2-3	AGPAT2	1548	839	425	6	0	40	202	0	4750	320	233	15	165	172
AGPAT2-4	AGPAT2	0	0	0	0	0	0	0	0	0	0	0	0	0	0
AGPAT2-5	AGPAT2	1139	1111	525	440	216	556	121	197	2280	2	214	493	307	407
AGPAT2-6	AGPAT2	14	0	3	0	0	0	0	0	0	0	0	0	0	0
AGPAT2-7	AGPAT2	2444	2815	729	0	509	437	517	167	0	201	518	597	454	806
AGPAT3-1	AGPAT3	1314	1488	447	0	0	18	14	0	3474	938	736	550	278	320
AGPAT3-2	AGPAT3	591	903	153	0	0	0	160	0	0	1	228	49	63	100
AGPAT3-3	AGPAT3	222	366	118	0	408	129	0	549	0	134	159	95	57	30
AGPAT3-4	AGPAT3	0	0	0	0	0	0	0	0	0	0	0	0	0	0
AGPAT3-5	AGPAT3	661	552	132	0	0	93	226	0	0	203	176	58	235	104
AGPAT3-6	AGPAT3	326	147	49	0	0	0	0	0	0	0	150	0	145	43
AGPAT3-7	AGPAT3	793	455	287	793	0	201	91	480	0	1	267	280	218	293
AGPAT3-8	AGPAT3	699	750	216	0	0	9	680	184	0	116	116	404	114	256
AGPAT3-9	AGPAT3	132	269	35	0	0	0	63	0	0	272	0	11	64	105
AGPAT4-1	AGPAT4	1313	1516	303	0	1	11	161	634	2584	1	175	18	128	197
AGPAT4-2	AGPAT4	719	712	155	0	0	0	321	0	0	1362	220	360	100	225
AGPAT4-3	AGPAT4	1295	1581	462	2597	0	2720	960	248	0	315	536	443	413	589
AGPAT4-4	AGPAT4	615	649	205	0	1	225	110	0	0	77	96	132	286	344
AGPAT4-5	AGPAT4	1265	1134	401	0	146	694	888	486	944	1085	368	521	247	328
AGPAT4-6	AGPAT4	477	308	104	0	0	497	421	238	0	129	765	108	186	132
AGPAT4-7	AGPAT4	1022	1129	180	0	17	10	104	43	0	145	332	271	238	151
AGPAT5-1	AGPAT5	1336	1655	236	0	0	9	605	0	1822	681	444	203	180	253
AGPAT5-10	AGPAT5	221	521	78	0	0	0	65	0	0	213	208	95	70	78
AGPAT5-11	AGPAT5	765	859	228	275	0	480	632	104	0	1	396	168	181	392
AGPAT5-12	AGPAT5	346	255	95	0	0	0	146	0	0	0	225	56	53	298
AGPAT5-13	AGPAT5	666	318	125	830	0	489	351	296	0	0	0	28	198	187
AGPAT5-14	AGPAT5	404	312	132	0	366	920	215	159	1164	0	193	106	27	94
AGPAT5-2	AGPAT5	302	473	88	0	90	0	0	73	0	0	86	98	27	85
AGPAT5-3	AGPAT5	1409	1498	400	826	190	247	215	366	1656	754	365	408	75	310
AGPAT5-4	AGPAT5	708	355	180	0	0	0	156	0	0	244	0	109	200	141
AGPAT5-5	AGPAT5	70	107	22	0	0	0	0	0	0	0	165	0	0	0
AGPAT5-6	AGPAT5	5	0	3	0	0	0	0	0	0	0	0	0	0	0
AGPAT5-7	AGPAT5	411	621	147	0	245	0	154	298	0	0	212	185	233	168
AGPAT5-8	AGPAT5	1561	1451	506	2917	540	822	709	244	0	439	1012	227	519	471
AGPAT5-9	AGPAT5	777	721	164	0	0	654	58	0	0	357	82	325	98	98
AGPAT6-1	AGPAT6	1120	1573	326	0	0	853	469	0	0	0	66	297	186	358
AGPAT6-10	AGPAT6	436	323	52	0	0	373	0	0	0	73	157	119	93	93
AGPAT6-11	AGPAT6	455	437	91	0	551	0	0	0	0	4	93	203	0	50
AGPAT6-12	AGPAT6	352	362	104	0	0	143	386	497	0	0	146	93	62	135
AGPAT6-13	AGPAT6	769	487	219	688	0	524	93	400	0	609	250	43	280	229
AGPAT6-2	AGPAT6	1688	1188	661	1246	69	222	494	892	430	629	1011	742	638	1017
AGPAT6-3	AGPAT6	813	337	163	0	0	185	601	51	1	177	252	169	44	197
AGPAT6-4	AGPAT6	482	578	65	0	0	0	0	0	0	0	235	113	84	125
AGPAT6-5	AGPAT6	737	641	154	0	0	300	68	0	0	0	0	198	183	102
AGPAT6-6	AGPAT6	306	93	128	0	0	4	69	223	1006	1	0	232	253	150
AGPAT6-7	AGPAT6	525	730	92	1196	0	269	425	0	0	58	68	274	72	94
AGPAT6-8	AGPAT6	517	427	114	0	0	470	145	0	0	214	64	56	63	74
AGPAT6-9	AGPAT6	595	460	94	0	0	160	0	0	569	0	63	103	119	149
AGPAT9-1	AGPAT9	2114	1559	547	0	148	607	694	530	1	688	415	478	389	522
AGPAT9-10	AGPAT9	502	555	177	0	0	0	164	0	20	106	411	404	42	249
AGPAT9-11	AGPAT9	929	680	261	0	436	355	603	607	0	1780	257	491	360	370
AGPAT9-12	AGPAT9	278	270	77	236	0	0	58	0	0	0	49	56	19	33
AGPAT9-13	AGPAT9	1316	1064	282	641	82	0	606	0	0	487	1026	579	354	280
AGPAT9-2	AGPAT9	1958	2588	687	850	0	722	449	351	0	0	144	875	472	744
AGPAT9-3	AGPAT9	959	935	352	0	133	751	411	63	0	332	646	955	125	403
AGPAT9-4	AGPAT9	654	478	155	0	0	9	0	0	1780	661	189	129	117	39
AGPAT9-5	AGPAT9	1009	829	244	0	0	203	456	0	0	0	495	322	178	144
AGPAT9-6	AGPAT9	1763	1431	361	1	0	348	373	7	0	730	228	383	431	225
AGPAT9-7	AGPAT9	2017	2720	539	0	341	0	103	264	0	905	360	791	643	357
AGPAT9-8	AGPAT9	1799	1818	410	0	121	0	248	0	0	987	0	361	306	354
AGPAT9-9	AGPAT9	382	489	112	0	0	13	130	0	3066	0	173	17	106	210
AGPS-1	AGPS	997	651	293	418	0	3	441	0	673	231	189	322	163	371
AGPS-2	AGPS	541	332	111	0	0	730	55	0	0	1	88	166	153	114
AGPS-3	AGPS	1547	1746	516	0	0	626	369	0	1	786	595	372	318	521
AGPS-4	AGPS	1072	1051	269	0	0	128	375	481	0	1197	389	85	13	243
AGPS-5	AGPS	509	605	165	0	473	26	0	0	0	1	161	174	154	57
AGPS-6	AGPS	454	356	113	0	0	1	25	0	0	0	354	79	51	122
AGPS-7	AGPS	2805	3170	737	0	599	651	413	947	891	1957	595	594	634	681
AGRN-1	AGRN	872	813	375	0	0	856	128	0	0	0	4	801	167	41
AGRN-10	AGRN	508	235	175	0	0	2	334	0	0	0	413	339	242	250
AGRN-11	AGRN	58	0	0	0	0	0	0	0	0	0	0	0	0	0
AGRN-12	AGRN	2171	2223	601	0	562	556	110	186	0	1216	590	411	566	804
AGRN-2	AGRN	341	297	100	0	0	705	83	0	0	0	119	143	149	142
AGRN-3	AGRN	1372	1307	343	911	162	0	223	0	0	319	311	36	194	142
AGRN-4	AGRN	796	414	283	0	1011	464	573	385	3563	198	682	321	188	425
AGRN-5	AGRN	383	272	20	0	0	0	155	0	0	0	0	90	7	24
AGRN-6	AGRN	393	144	26	0	115	0	0	0	0	0	80	0	67	18
AGRN-7	AGRN	1515	1149	370	0	188	350	986	0	0	377	215	667	492	275
AGRN-8	AGRN	2030	2149	665	0	291	1489	1125	577	0	323	1606	764	573	1076
AGRN-9	AGRN	276	52	103	0	0	0	0	539	0	0	39	132	47	63
AGTR1-1	AGTR1	231	102	39	0	0	0	0	0	0	0	0	72	0	51
AGTR1-2	AGTR1	437	567	59	0	0	0	337	0	0	1	255	313	40	43
AGTR1-3	AGTR1	174	212	10	0	0	0	0	196	0	0	79	115	45	37
AGTR1-4	AGTR1	41	0	0	0	0	0	0	0	0	0	0	0	16	0
AGTR1-5	AGTR1	35	0	11	0	313	0	0	1	0	0	0	0	0	0
AGTR1-6	AGTR1	1280	1123	494	726	0	1388	485	579	0	0	548	298	346	557
AGTR1-7	AGTR1	364	462	135	0	238	9	123	255	1495	112	264	20	0	91
AGTR2-1	AGTR2	1046	1080	172	0	298	0	749	146	67	338	337	258	296	142
AGTR2-2	AGTR2	427	589	81	0	0	409	60	0	1	0	117	178	94	39
AGTR2-3	AGTR2	1736	1268	348	0	404	594	289	0	0	1	489	277	242	204
AGTR2-4	AGTR2	13	0	17	0	0	0	0	0	0	0	0	0	0	0
AGTR2-5	AGTR2	821	691	322	0	0	301	312	426	1	0	610	476	463	593
AGTR2-6	AGTR2	812	1008	280	1186	609	232	591	1280	2833	546	412	238	212	371
AGTRAP-1	AGTRAP	0	0	0	0	0	0	0	0	0	0	0	0	0	0
AGTRAP-2	AGTRAP	232	579	73	0	0	0	0	0	0	793	0	27	46	154
AGTRAP-3	AGTRAP	0	0	0	0	0	0	0	0	0	0	0	0	0	0
AGTRAP-4	AGTRAP	1001	719	196	0	0	764	407	44	0	0	150	294	224	208
AGTRAP-5	AGTRAP	342	293	48	0	0	0	260	0	0	188	228	305	56	94
AGTRAP-6	AGTRAP	998	696	359	0	236	495	886	0	0	188	348	246	257	299
AGTRAP-7	AGTRAP	1855	3114	658	767	122	1195	256	1	1331	701	443	373	787	534
AHSG-1	AHSG	2015	2718	564	31	0	393	439	291	0	362	308	691	396	515
AHSG-2	AHSG	40	54	17	0	0	0	0	0	0	0	0	0	0	13
AHSG-3	AHSG	229	380	71	0	0	308	0	0	0	210	0	0	27	32
AHSG-4	AHSG	1617	1329	440	207	253	963	412	1	0	0	553	412	204	259
AHSG-5	AHSG	552	822	142	0	0	0	100	0	0	667	88	256	45	99
AHSG-6	AHSG	160	225	77	0	0	0	62	0	0	398	0	0	0	9
AIFM1-1	AIFM1	808	946	206	453	0	0	227	0	0	0	74	148	219	172
AIFM1-10	AIFM1	3406	3780	669	0	630	1158	1018	806	1867	1368	981	442	749	496
AIFM1-11	AIFM1	562	343	110	0	479	17	46	126	0	0	101	134	176	122
AIFM1-2	AIFM1	0	0	0	0	0	0	0	0	0	0	0	0	0	0
AIFM1-3	AIFM1	1062	985	390	0	1096	330	285	0	0	2	291	620	253	512
AIFM1-4	AIFM1	2480	1835	534	1	0	872	597	0	1	1041	997	502	276	451
AIFM1-5	AIFM1	945	609	125	0	152	0	206	0	0	0	357	132	136	77
AIFM1-6	AIFM1	582	369	92	0	0	0	0	0	0	263	128	69	31	70
AIFM1-7	AIFM1	316	194	56	0	0	0	223	198	0	1	55	34	22	50
AIFM1-8	AIFM1	1882	1919	457	0	0	22	946	392	4598	1377	433	83	362	417
AIFM1-9	AIFM1	2279	4389	912	2085	909	555	537	446	0	1350	589	1121	719	949
AIFM2-1	AIFM2	1351	1832	425	823	0	2090	245	371	840	52	566	264	319	416
AIFM2-2	AIFM2	1502	1508	332	743	0	0	428	0	0	115	353	114	519	364
AIFM2-3	AIFM2	692	900	309	0	0	0	543	0	0	1	352	156	305	336
AIFM2-4	AIFM2	1377	415	367	0	0	355	1053	0	0	255	178	461	202	650
AIFM2-5	AIFM2	723	850	145	0	0	0	82	0	0	0	147	195	172	103
AIFM2-6	AIFM2	564	535	158	0	0	464	297	0	1	0	175	306	151	277
AIFM2-7	AIFM2	1298	1199	342	0	0	0	180	386	0	334	499	521	425	192
AIG1-1	AIG1	739	526	150	613	64	146	0	0	0	0	194	160	137	279
AIG1-10	AIG1	698	775	339	1053	625	437	254	321	0	208	372	94	271	209
AIG1-2	AIG1	1259	1035	244	482	36	322	471	0	0	542	299	304	454	387
AIG1-3	AIG1	983	655	229	0	1	0	194	0	0	323	64	389	75	200
AIG1-4	AIG1	658	394	131	0	0	0	192	0	0	0	40	198	91	242
AIG1-5	AIG1	1750	1023	300	0	0	260	673	0	1	647	539	290	329	474
AIG1-6	AIG1	269	127	68	0	0	0	0	0	0	0	242	100	57	56
AIG1-7	AIG1	2141	3102	526	532	0	1205	786	0	1	2	419	724	657	367
AIG1-8	AIG1	1826	1662	397	0	0	0	86	862	0	237	100	133	204	209
AIG1-9	AIG1	876	807	263	0	0	219	297	157	0	192	1	423	87	186
AJAP1-1	AJAP1	455	117	72	0	0	0	0	0	0	0	0	141	42	59
AJAP1-10	AJAP1	312	316	94	0	0	0	91	0	0	0	0	188	51	64
AJAP1-11	AJAP1	453	585	117	0	0	0	162	0	0	1	93	177	97	77
AJAP1-12	AJAP1	2186	2578	513	0	1137	452	521	83	0	1338	1005	720	553	867
AJAP1-2	AJAP1	760	681	96	0	165	0	63	0	0	505	0	45	65	69
AJAP1-3	AJAP1	1104	614	217	0	0	144	182	0	478	0	83	444	217	190
AJAP1-4	AJAP1	487	333	106	0	0	0	387	0	0	160	0	104	102	61
AJAP1-5	AJAP1	778	965	323	0	0	569	404	0	1539	450	688	358	172	229
AJAP1-6	AJAP1	932	661	375	0	51	1027	47	325	1652	310	53	102	111	122
AJAP1-7	AJAP1	1879	1116	493	0	476	317	337	941	0	698	498	541	422	582
AJAP1-8	AJAP1	976	557	195	0	360	0	833	0	0	201	100	392	163	60
AJAP1-9	AJAP1	0	0	0	0	0	0	0	0	0	0	0	0	0	0
AKAP1-1	AKAP1	286	150	109	0	0	0	56	701	0	205	229	77	195	71
AKAP1-10	AKAP1	169	155	54	871	0	0	0	0	0	262	84	32	44	102
AKAP11-1	AKAP11	743	519	172	0	0	334	0	0	0	0	389	286	108	200
AKAP1-11	AKAP1	113	117	72	0	0	0	0	0	0	0	206	11	15	81
AKAP11-2	AKAP11	550	604	183	0	0	27	286	0	2	0	215	248	39	105
AKAP1-12	AKAP1	871	1136	172	0	128	926	354	342	0	0	10	222	485	347
AKAP11-3	AKAP11	581	635	122	0	0	249	75	1137	0	0	219	289	56	175
AKAP1-13	AKAP1	2057	2222	526	0	423	863	869	557	0	846	220	556	465	286
AKAP11-4	AKAP11	935	366	202	1020	84	221	621	0	0	1	255	239	276	178
AKAP1-14	AKAP1	430	308	92	0	0	0	0	0	0	0	0	155	113	40
AKAP11-5	AKAP11	522	307	127	0	238	0	0	0	0	278	80	22	46	70
AKAP11-6	AKAP11	1914	1497	313	0	396	3	675	0	0	105	243	385	279	340
AKAP11-7	AKAP11	1747	2215	479	0	0	1	815	0	0	316	260	284	378	549
AKAP1-2	AKAP1	931	788	236	1058	82	202	125	0	0	170	300	376	145	175
AKAP1-3	AKAP1	96	110	39	1209	0	0	29	0	0	0	31	0	30	42
AKAP1-4	AKAP1	1217	1934	297	670	0	0	270	0	0	46	326	127	87	327
AKAP1-5	AKAP1	122	83	23	0	0	71	0	0	0	0	178	0	0	32
AKAP1-6	AKAP1	118	45	51	0	0	0	0	0	0	0	84	0	0	14
AKAP1-7	AKAP1	993	488	173	0	0	307	91	0	1	135	103	104	52	109
AKAP1-8	AKAP1	2367	2727	878	105	0	2051	764	1749	0	1837	819	536	819	414
AKAP1-9	AKAP1	803	769	151	240	0	205	223	0	0	0	199	34	135	99
AKAP6-1	AKAP6	571	399	116	1	153	85	156	0	0	0	186	94	105	86
AKAP6-2	AKAP6	774	1855	255	0	0	0	175	114	0	1	10	270	118	306
AKAP6-3	AKAP6	1096	1243	201	0	361	0	561	14	0	320	589	118	115	108
AKAP6-4	AKAP6	879	701	198	0	146	5	380	0	916	200	449	337	107	133
AKAP6-5	AKAP6	563	653	177	0	0	146	0	272	1331	459	184	167	111	161
AKAP6-6	AKAP6	159	139	47	0	0	1	153	0	450	0	216	85	63	98
AKAP6-7	AKAP6	647	677	193	0	0	0	270	457	0	1	56	202	65	183
AKAP9-1	AKAP9	1062	947	340	0	83	787	120	0	0	1	488	395	160	172
AKAP9-10	AKAP9	52	5	6	0	0	0	0	0	0	0	25	0	21	1
AKAP9-11	AKAP9	1	0	0	0	0	0	0	0	0	0	0	0	0	0
AKAP9-2	AKAP9	277	304	145	0	0	225	76	0	0	0	0	97	34	105
AKAP9-3	AKAP9	963	811	325	0	0	600	0	95	0	0	565	284	277	235
AKAP9-4	AKAP9	570	525	117	0	415	0	173	0	0	348	109	44	152	117
AKAP9-5	AKAP9	264	69	118	0	0	0	0	0	0	276	3	48	0	51
AKAP9-6	AKAP9	407	538	136	89	0	0	291	0	0	0	0	71	53	47
AKAP9-7	AKAP9	1321	1797	426	0	0	863	280	294	0	0	368	301	239	226
AKAP9-8	AKAP9	880	780	352	0	0	1128	112	0	0	277	442	120	120	183
AKAP9-9	AKAP9	0	0	0	0	0	0	0	0	0	0	0	0	0	0
ALCAM-1	ALCAM	1081	1052	231	0	0	0	97	0	0	302	141	33	37	138
ALCAM-10	ALCAM	975	868	324	0	0	0	530	0	1	2	110	191	66	86
ALCAM-11	ALCAM	367	556	97	0	0	0	0	0	0	0	0	76	30	11
ALCAM-12	ALCAM	781	691	191	0	0	0	144	234	0	0	67	76	48	110
ALCAM-13	ALCAM	577	352	134	0	0	337	0	0	4	0	137	68	181	251
ALCAM-14	ALCAM	316	312	96	0	0	0	237	176	0	0	150	157	40	130
ALCAM-2	ALCAM	1635	1995	424	0	0	271	763	545	609	198	434	477	318	363
ALCAM-3	ALCAM	350	449	49	0	0	655	0	0	0	0	148	194	56	19
ALCAM-4	ALCAM	427	503	227	0	1038	0	59	0	0	0	46	236	43	110
ALCAM-5	ALCAM	808	443	144	0	0	194	0	916	0	1	0	51	21	38
ALCAM-6	ALCAM	620	538	172	0	1077	0	84	0	0	0	0	178	130	92
ALCAM-7	ALCAM	0	0	0	0	0	0	0	0	0	0	0	0	0	0
ALCAM-8	ALCAM	222	166	74	0	0	0	0	0	0	0	0	0	46	0
ALCAM-9	ALCAM	148	136	48	0	0	0	0	0	0	0	0	0	25	0
ALDH16A1-1	ALDH16A1	1521	1672	443	2913	1387	646	575	0	0	871	747	379	501	371
ALDH16A1-2	ALDH16A1	2517	2547	494	181	81	1034	982	356	3268	1519	0	346	336	505
ALDH16A1-3	ALDH16A1	0	0	0	0	0	0	0	0	0	0	0	0	0	0
ALDH16A1-4	ALDH16A1	379	324	98	0	43	0	66	749	0	0	2	118	35	45
ALDH16A1-5	ALDH16A1	668	606	236	1869	257	0	530	204	0	289	103	440	223	243
ALDH16A1-6	ALDH16A1	6	0	0	0	0	0	0	0	0	0	0	33	23	31
ALDH3A2-1	ALDH3A2	251	66	30	0	0	0	1	0	0	0	85	131	0	64
ALDH3A2-10	ALDH3A2	1669	1278	412	1009	0	165	290	111	1962	226	352	257	185	587
ALDH3A2-11	ALDH3A2	204	276	71	0	0	0	65	0	0	0	67	39	29	20
ALDH3A2-12	ALDH3A2	1016	780	269	0	1	0	1507	660	0	0	405	610	417	169
ALDH3A2-13	ALDH3A2	516	272	155	0	0	0	383	157	0	0	256	73	27	46
ALDH3A2-14	ALDH3A2	308	231	106	0	0	0	0	0	0	213	81	98	22	81
ALDH3A2-15	ALDH3A2	199	246	39	0	0	0	206	0	0	0	215	43	72	102
ALDH3A2-2	ALDH3A2	1461	1767	474	1446	0	826	1197	78	0	3310	490	442	137	246
ALDH3A2-3	ALDH3A2	264	357	80	462	0	197	0	0	0	0	62	0	50	148
ALDH3A2-4	ALDH3A2	1691	974	480	174	0	760	246	855	0	209	388	244	248	257
ALDH3A2-5	ALDH3A2	489	610	135	0	397	2	0	0	0	0	229	61	195	191
ALDH3A2-6	ALDH3A2	845	1060	192	0	352	286	86	8	0	84	268	466	260	262
ALDH3A2-7	ALDH3A2	1097	642	251	941	0	1647	90	0	0	327	519	86	83	273
ALDH3A2-8	ALDH3A2	831	606	262	0	0	510	126	0	1	365	148	172	32	189
ALDH3A2-9	ALDH3A2	196	82	45	0	0	1125	92	0	0	555	222	44	57	0
ALDH3B2-1	ALDH3B2	212	41	78	0	19	10	150	113	0	2	148	247	78	83
ALDH3B2-2	ALDH3B2	626	380	160	0	242	556	51	187	0	548	0	238	100	257
ALDH3B2-3	ALDH3B2	313	303	164	0	147	281	154	0	0	1	253	252	107	58
ALDH3B2-4	ALDH3B2	0	0	0	0	0	0	0	0	0	0	0	0	0	0
ALDH3B2-5	ALDH3B2	140	92	25	0	0	0	29	0	0	0	0	25	211	66
ALDH3B2-6	ALDH3B2	616	280	84	0	0	4	0	243	738	255	291	230	0	44
ALDH3B2-7	ALDH3B2	1210	928	340	0	226	300	487	356	0	228	301	448	218	263
ALDH6A1-1	ALDH6A1	929	821	383	1	0	0	298	361	0	2	265	279	252	449
ALDH6A1-2	ALDH6A1	446	206	127	0	250	0	150	0	0	1	177	287	24	89
ALDH6A1-3	ALDH6A1	724	659	147	453	0	0	410	0	0	1	582	293	146	109
ALDH6A1-4	ALDH6A1	2018	2107	466	539	498	1	632	508	0	776	537	392	498	597
ALG10-1	ALG10	2541	3286	822	2277	692	312	507	164	564	1873	858	681	900	829
ALG10-2	ALG10	1305	776	298	0	94	475	730	0	0	638	1	286	279	625
ALG10-3	ALG10	847	796	311	1183	240	0	98	0	0	1	486	376	218	158
ALG10-4	ALG10	932	717	190	0	0	289	311	163	0	49	332	540	169	316
ALG10-5	ALG10	325	246	70	836	0	5	62	454	2	0	209	44	75	129
ALG10-6	ALG10	1498	1345	523	2507	0	155	639	1076	0	523	737	768	244	498
ALG10B-1	ALG10B	1932	1635	304	0	0	165	159	0	0	2665	239	252	613	210
ALG10B-2	ALG10B	272	86	61	0	0	7	188	0	2277	0	0	115	78	97
ALG10B-3	ALG10B	410	489	132	0	68	8	0	56	0	227	84	64	53	119
ALG10B-4	ALG10B	2286	2337	644	0	330	1295	1079	247	843	230	453	590	735	926
ALG10B-5	ALG10B	210	86	91	0	0	136	226	214	0	0	236	0	60	141
ALG10B-6	ALG10B	644	572	385	0	149	637	210	0	0	322	470	626	222	269
ALG10B-7	ALG10B	565	696	226	113	0	9	211	0	0	1	302	68	283	255
ALG1-1	ALG1	1350	982	164	0	0	0	368	0	0	454	91	169	355	426
ALG1-10	ALG1	2316	2150	672	0	588	182	1045	0	0	317	831	171	741	446
ALG11-1	ALG11	1314	1211	309	857	0	0	18	0	0	500	1	61	300	231
ALG1-11	ALG1	1172	1088	212	442	0	0	218	0	1	1314	309	294	129	152
ALG11-2	ALG11	1002	1648	222	0	0	873	302	0	0	335	65	196	266	358
ALG1-12	ALG1	0	0	0	0	0	0	0	0	0	0	0	0	0	0
ALG11-3	ALG11	644	255	208	0	0	0	45	0	0	0	94	199	161	167
ALG1-13	ALG1	1626	753	359	0	0	718	148	0	0	333	281	257	267	215
ALG11-4	ALG11	2680	1694	511	785	0	206	252	93	0	1659	510	607	495	351
ALG1-14	ALG1	181	197	78	0	0	0	0	0	0	0	54	20	55	37
ALG11-5	ALG11	465	639	205	0	1017	8	169	0	1	334	59	123	200	17
ALG11-6	ALG11	1740	1081	468	0	267	556	899	469	0	1250	430	310	177	507
ALG11-7	ALG11	151	190	37	0	0	0	0	0	0	0	0	19	0	0
ALG1-2	ALG1	1007	960	294	0	152	7	399	0	1446	978	201	229	114	233
ALG12-1	ALG12	615	790	176	0	34	386	163	154	0	1	143	171	154	150
ALG12-2	ALG12	738	966	192	0	68	0	0	377	0	311	142	75	152	218
ALG12-3	ALG12	1381	1471	346	0	57	1279	341	5	1701	456	467	317	297	329
ALG12-4	ALG12	1587	1575	472	2	0	418	223	86	1	1	575	110	231	384
ALG12-5	ALG12	653	979	148	0	225	0	112	302	0	253	432	241	291	63
ALG12-6	ALG12	153	52	10	0	0	0	0	0	0	0	0	0	31	0
ALG12-7	ALG12	1145	1505	379	71	0	1	40	332	602	239	132	177	141	141
ALG1-3	ALG1	847	916	172	0	490	13	275	0	1	448	215	131	153	35
ALG1-4	ALG1	750	1031	337	0	0	1	290	0	0	176	122	409	170	253
ALG14-1	ALG14	519	396	92	0	0	0	0	0	0	0	220	71	10	158
ALG14-2	ALG14	1154	1310	308	1101	0	1	380	0	0	345	299	248	245	512
ALG14-3	ALG14	1051	746	220	0	0	240	404	49	0	0	286	161	246	273
ALG14-4	ALG14	864	828	203	0	0	184	510	0	0	389	475	186	107	171
ALG14-5	ALG14	1691	1522	674	721	401	1055	495	0	1	629	464	348	296	532
ALG14-6	ALG14	413	318	125	0	0	662	165	0	192	0	233	145	27	142
ALG14-7	ALG14	374	411	144	0	0	9	67	0	0	174	245	21	190	167
ALG1-5	ALG1	211	88	41	0	0	0	0	0	0	0	0	98	0	21
ALG1-6	ALG1	656	408	168	0	0	639	84	620	0	159	216	70	227	242
ALG1-7	ALG1	675	786	158	0	0	9	130	0	1766	214	377	328	115	150
ALG1-8	ALG1	74	31	25	0	0	0	0	0	0	0	0	12	55	0
ALG1-9	ALG1	38	80	7	0	0	0	0	0	0	0	0	0	0	15
ALG1L2-1	ALG1L2	125	127	38	0	0	0	68	0	0	0	0	0	89	9
ALG1L2-2	ALG1L2	880	873	398	0	291	0	209	220	0	407	51	195	33	252
ALG1L2-3	ALG1L2	488	517	142	0	258	500	3	0	0	148	126	217	87	254
ALG1L2-4	ALG1L2	81	50	28	0	0	0	107	0	0	0	48	19	0	105
ALG1L2-5	ALG1L2	579	440	181	0	0	0	250	0	0	80	313	306	261	215
ALG1L2-6	ALG1L2	1027	801	283	0	0	860	55	457	445	0	432	183	172	155
ALG1L2-7	ALG1L2	911	347	195	86	0	16	210	210	0	354	314	146	235	162
ALG2-1	ALG2	838	542	303	134	45	5	391	0	664	343	296	189	196	319
ALG2-2	ALG2	265	249	82	0	241	0	0	0	0	0	110	433	103	51
ALG2-3	ALG2	486	490	95	1670	0	0	196	0	0	475	206	170	82	134
ALG2-4	ALG2	430	759	217	0	0	8	167	0	1568	0	452	222	194	407
ALG2-5	ALG2	1425	1064	413	0	324	238	625	0	0	708	334	850	388	448
ALG2-6	ALG2	1767	1950	653	1077	1446	1698	164	0	0	608	296	477	358	834
ALG2-7	ALG2	447	438	140	0	0	0	41	0	0	454	181	177	59	178
ALG3-1	ALG3	1404	1427	303	0	66	445	265	665	2328	753	343	261	345	256
ALG3-10	ALG3	585	349	105	0	0	0	0	211	0	0	65	263	175	189
ALG3-11	ALG3	857	920	248	0	359	497	396	0	1002	154	302	818	438	296
ALG3-12	ALG3	50	40	27	0	0	0	0	0	0	483	0	24	0	0
ALG3-13	ALG3	1057	480	201	0	0	0	383	423	0	169	396	318	166	133
ALG3-14	ALG3	1292	1519	224	0	159	279	676	245	0	1427	290	80	127	191
ALG3-2	ALG3	1478	1083	329	0	251	100	140	319	0	257	60	273	229	383
ALG3-3	ALG3	1942	1740	641	0	299	197	432	1018	1	1246	685	1380	328	396
ALG3-4	ALG3	1460	801	290	0	0	0	236	0	0	300	54	172	103	152
ALG3-5	ALG3	2174	1229	482	0	291	135	473	207	0	2	587	469	434	543
ALG3-6	ALG3	606	311	159	0	0	265	119	75	0	1	334	72	125	171
ALG3-7	ALG3	576	957	117	0	0	0	9	130	0	0	281	280	242	174
ALG3-8	ALG3	1327	1319	585	0	234	13	395	0	3757	1196	618	290	397	224
ALG3-9	ALG3	452	628	174	0	0	0	0	0	0	519	0	65	50	113
ALG5-1	ALG5	1406	823	159	0	0	0	176	126	0	935	195	175	268	0
ALG5-2	ALG5	538	296	142	0	0	0	613	130	0	186	764	122	83	186
ALG5-3	ALG5	631	350	164	0	0	452	91	0	0	1	237	417	125	147
ALG5-4	ALG5	154	509	26	0	0	228	0	0	0	0	217	15	0	0
ALG5-5	ALG5	1794	2605	649	773	721	761	991	0	0	120	822	1047	262	294
ALG5-6	ALG5	725	728	326	0	0	204	683	0	33	186	119	242	203	270
ALG5-7	ALG5	410	260	98	1200	0	406	2	0	0	0	0	127	42	142
ALG6-1	ALG6	431	559	173	273	478	255	231	132	0	0	57	448	83	97
ALG6-2	ALG6	471	631	156	0	0	0	154	0	0	0	51	126	82	125
ALG6-3	ALG6	508	733	163	403	330	1341	136	0	0	1	213	35	93	109
ALG6-4	ALG6	619	457	303	0	0	242	29	143	3958	660	384	201	196	66
ALG6-5	ALG6	115	122	19	0	0	0	0	0	0	0	0	0	0	0
ALG6-6	ALG6	338	265	144	0	0	18	73	0	0	501	253	177	22	114
ALG6-7	ALG6	71	140	32	0	0	0	90	0	0	0	0	29	0	1
ALG8-1	ALG8	1289	1002	246	0	0	375	239	0	1	0	581	312	305	252
ALG8-2	ALG8	542	846	133	0	0	0	259	0	0	0	0	244	94	154
ALG8-3	ALG8	1620	1082	393	0	406	1322	974	404	0	976	522	785	222	322
ALG8-4	ALG8	928	684	227	140	0	0	183	99	0	560	384	222	233	220
ALG8-5	ALG8	1264	1350	400	521	249	373	380	210	0	470	475	329	443	343
ALG8-6	ALG8	401	297	88	0	0	0	56	0	0	311	0	130	72	95
ALG8-7	ALG8	574	580	163	795	1	20	280	461	295	0	92	176	72	136
ALG9-1	ALG9	1410	1171	576	0	424	17	256	225	0	271	810	480	352	368
ALG9-10	ALG9	862	934	380	1134	3100	380	313	0	0	1	606	72	278	392
ALG9-11	ALG9	464	238	117	445	0	444	76	277	0	339	303	195	334	82
ALG9-12	ALG9	455	395	106	0	209	262	119	0	0	220	340	46	243	241
ALG9-13	ALG9	984	782	353	0	519	0	106	0	0	306	453	487	203	265
ALG9-14	ALG9	468	457	160	0	28	284	127	465	0	0	102	322	87	45
ALG9-2	ALG9	273	135	33	0	0	424	0	0	0	0	0	0	71	58
ALG9-3	ALG9	476	174	140	2	46	1	298	0	0	1	39	125	0	93
ALG9-4	ALG9	139	195	58	0	0	0	0	0	0	0	185	25	47	0
ALG9-5	ALG9	919	1174	453	1	358	0	418	90	0	0	947	485	292	390
ALG9-6	ALG9	423	503	167	0	0	306	0	0	0	271	0	188	121	108
ALG9-7	ALG9	102	93	2	0	0	0	0	0	0	0	0	0	0	0
ALG9-8	ALG9	1566	1152	420	0	165	345	486	261	0	0	322	595	346	265
ALG9-9	ALG9	344	296	112	0	0	214	93	120	0	0	51	165	109	90
ALK-1	ALK	516	684	88	0	0	0	0	55	1	0	92	64	92	18
ALK-10	ALK	258	143	26	0	46	0	0	0	0	0	9	252	0	61
ALK-11	ALK	244	99	65	0	508	0	0	97	0	387	62	0	16	28
ALK-12	ALK	282	43	56	0	0	533	0	0	0	0	87	124	0	129
ALK-13	ALK	1688	1347	424	887	306	115	1082	0	0	528	197	561	129	388
ALK-14	ALK	1148	1175	412	0	0	14	139	0	3116	2193	431	680	240	323
ALK-2	ALK	592	512	237	0	544	99	1122	466	1	108	706	101	127	171
ALK-3	ALK	856	805	244	360	508	0	299	0	0	267	128	157	26	45
ALK-4	ALK	189	31	116	0	247	915	82	0	0	0	0	0	71	63
ALK-5	ALK	444	400	103	0	559	257	165	0	0	3	53	0	225	205
ALK-6	ALK	398	341	169	0	123	0	195	0	0	1	246	94	23	69
ALK-7	ALK	527	617	178	0	0	0	176	0	0	332	83	172	210	243
ALK-8	ALK	660	1154	153	246	0	0	115	0	0	259	58	133	197	20
ALK-9	ALK	236	221	56	0	0	0	39	0	0	0	0	13	0	22
ALKBH5-1	ALKBH5	1757	1779	629	1091	88	2	921	1177	0	0	687	609	442	637
ALKBH5-2	ALKBH5	0	0	0	0	0	0	0	0	0	0	0	0	0	0
ALKBH5-3	ALKBH5	156	57	17	0	0	1	63	0	0	271	0	0	0	92
ALKBH5-4	ALKBH5	110	227	28	0	0	9	0	0	0	0	0	0	51	0
ALKBH5-5	ALKBH5	619	443	196	0	0	53	350	0	0	564	231	75	170	287
ALKBH5-6	ALKBH5	372	408	94	0	0	0	163	0	0	0	159	63	261	221
ALKBH5-7	ALKBH5	6	0	0	0	0	0	0	0	0	0	0	0	0	0
ALOX5AP-1	ALOX5AP	223	0	39	0	0	0	237	132	0	0	57	58	55	56
ALOX5AP-2	ALOX5AP	364	410	116	0	0	0	96	266	0	0	185	172	76	163
ALOX5AP-3	ALOX5AP	78	63	24	1	0	0	0	0	0	0	65	0	0	0
ALOX5AP-4	ALOX5AP	1316	1350	486	594	542	220	410	0	2249	1	208	434	259	269
ALOX5AP-5	ALOX5AP	277	306	100	320	0	1011	0	0	0	0	115	45	97	38
ALOX5AP-6	ALOX5AP	527	298	184	0	181	194	164	486	1513	202	169	133	185	269
ALOX5AP-7	ALOX5AP	1516	1623	593	0	1173	1127	678	0	0	2323	343	589	555	493
ALPI-1	ALPI	163	91	64	0	0	0	0	0	0	24	79	123	0	38
ALPI-2	ALPI	2494	1987	540	616	337	602	3788	278	0	549	530	910	617	365
ALPI-3	ALPI	1063	998	498	919	0	8	1146	0	1	800	415	567	220	510
ALPI-4	ALPI	168	300	57	0	1	0	67	0	0	0	211	4	47	52
ALPI-5	ALPI	0	0	0	0	0	0	0	0	0	0	0	0	0	0
ALPI-6	ALPI	415	335	82	0	89	236	342	122	0	0	93	115	48	42
ALPI-7	ALPI	274	464	67	0	0	304	83	0	559	121	0	40	17	32
ALPK1-1	ALPK1	604	316	201	0	0	102	402	206	0	121	322	288	77	220
ALPK1-2	ALPK1	520	220	226	0	68	1	232	114	0	0	277	690	163	222
ALPK1-3	ALPK1	371	526	129	711	0	0	154	165	0	1	125	156	12	169
ALPK1-4	ALPK1	159	0	42	0	0	0	167	0	0	0	0	9	0	0
ALPL-1	ALPL	0	2	0	0	0	0	0	0	0	0	0	0	0	0
ALPL-10	ALPL	351	353	83	0	0	631	105	244	0	283	131	12	53	33
ALPL-11	ALPL	317	246	73	0	0	0	0	0	0	558	0	26	51	40
ALPL-12	ALPL	102	132	21	0	0	0	0	0	0	0	0	58	0	0
ALPL-13	ALPL	529	260	127	0	0	333	159	0	0	369	37	156	78	86
ALPL-14	ALPL	575	222	114	0	0	0	0	0	0	1	0	120	55	39
ALPL-15	ALPL	0	0	0	0	0	0	0	0	0	0	0	0	0	0
ALPL-2	ALPL	101	81	13	0	185	0	0	18	0	97	49	0	37	39
ALPL-3	ALPL	963	1062	383	0	0	196	226	1821	0	0	405	289	307	289
ALPL-4	ALPL	278	84	78	0	0	0	203	0	0	0	235	89	134	95
ALPL-5	ALPL	1273	1054	243	0	0	12	176	368	3202	263	315	358	78	257
ALPL-6	ALPL	952	727	217	0	0	168	172	148	0	1244	257	234	151	363
ALPL-7	ALPL	422	413	142	0	0	766	111	0	0	0	83	193	38	89
ALPL-8	ALPL	1819	2251	262	460	0	948	684	537	0	840	412	215	431	339
ALPL-9	ALPL	451	595	233	0	0	0	178	0	0	0	219	251	123	202
ALPP-1	ALPP	0	0	0	0	0	0	0	0	0	0	0	0	0	0
ALPP-10	ALPP	307	259	114	0	0	5	244	0	1313	273	0	235	50	132
ALPP-11	ALPP	1448	1434	509	0	0	514	152	801	0	181	64	667	319	346
ALPP-12	ALPP	491	281	197	0	0	137	264	0	0	0	394	294	182	241
ALPP-13	ALPP	1361	1286	399	0	0	626	188	0	0	536	225	438	299	488
ALPP-14	ALPP	0	0	0	0	0	0	0	0	0	0	0	0	0	0
ALPP-2	ALPP	240	146	75	0	0	0	0	368	0	0	0	172	112	29
ALPP-3	ALPP	1375	1600	250	0	453	930	101	0	0	0	343	185	164	537
ALPP-4	ALPP	211	130	89	0	0	5	58	0	518	0	113	142	38	150
ALPP-5	ALPP	845	694	357	0	0	346	144	0	0	6	89	93	205	65
ALPP-6	ALPP	358	313	127	0	0	1	328	247	0	0	102	132	151	111
ALPP-7	ALPP	1221	948	294	532	212	979	348	671	1678	0	177	101	169	150
ALPP-8	ALPP	559	715	173	0	0	350	209	0	1832	0	163	127	96	69
ALPP-9	ALPP	0	0	0	0	0	0	0	0	0	0	0	0	0	0
ALPPL2-1	ALPPL2	1239	1055	405	87	242	170	866	0	0	0	864	349	334	343
ALPPL2-2	ALPPL2	922	665	250	0	0	34	134	0	0	196	401	230	265	113
ALPPL2-3	ALPPL2	183	342	58	2167	0	0	215	0	0	0	0	139	81	52
ALPPL2-4	ALPPL2	1030	1287	436	0	190	506	303	502	0	730	947	832	418	412
ALPPL2-5	ALPPL2	1503	999	354	0	0	2	155	0	707	0	62	213	240	60
ALPPL2-6	ALPPL2	1708	1473	525	0	0	0	259	426	0	3	465	490	328	368
ALPPL2-7	ALPPL2	687	502	268	579	0	566	279	0	1	103	214	180	436	334
AMBP-1	AMBP	106	0	20	0	0	200	0	0	0	0	26	0	84	28
AMBP-2	AMBP	1003	554	179	0	0	0	354	63	0	1	54	227	120	148
AMBP-3	AMBP	777	641	184	0	109	38	172	0	2	1	185	225	247	111
AMBP-4	AMBP	272	55	86	1136	411	793	167	0	1	306	348	70	0	954
AMBP-5	AMBP	0	0	0	0	0	0	0	0	0	0	0	0	0	0
AMBP-6	AMBP	888	1040	285	0	0	758	9	259	0	1003	143	214	146	167
AMBP-7	AMBP	731	567	227	685	0	0	0	0	0	322	158	145	106	133
AMELX-1	AMELX	222	26	64	1008	0	0	68	0	0	0	0	35	12	16
AMELX-2	AMELX	187	116	110	0	0	251	304	0	0	0	198	208	111	175
AMELX-3	AMELX	395	401	196	0	0	0	306	142	0	0	152	326	204	137
AMELX-4	AMELX	604	423	254	0	0	0	123	0	0	398	140	484	175	239
AMELX-5	AMELX	925	665	241	0	585	356	524	0	0	213	484	555	190	186
AMFR-1	AMFR	21	13	3	0	0	0	0	0	0	0	0	0	0	0
AMFR-10	AMFR	442	222	69	1581	0	27	83	0	1	1	137	60	183	186
AMFR-11	AMFR	983	851	313	0	0	66	80	0	1	1	261	67	88	139
AMFR-12	AMFR	720	1277	283	0	0	0	80	0	0	1	336	147	249	231
AMFR-13	AMFR	691	431	184	0	184	397	296	86	0	211	300	59	234	231
AMFR-14	AMFR	610	672	210	0	0	275	0	0	0	0	195	103	70	169
AMFR-15	AMFR	0	0	0	0	0	0	0	0	0	0	0	0	0	0
AMFR-16	AMFR	1036	793	175	0	0	0	270	334	0	161	133	226	136	179
AMFR-2	AMFR	1536	1216	368	0	0	13	165	0	0	2056	645	518	557	227
AMFR-3	AMFR	676	577	222	0	0	0	236	0	0	0	72	238	122	199
AMFR-4	AMFR	1629	1687	370	0	0	1390	465	276	0	252	254	165	188	269
AMFR-5	AMFR	0	0	0	0	0	0	0	0	0	0	0	0	0	0
AMFR-6	AMFR	986	1051	303	0	0	1	161	0	0	239	240	345	281	341
AMFR-7	AMFR	1207	1054	343	0	0	113	320	243	0	1	511	557	382	250
AMFR-8	AMFR	1415	1494	409	0	0	55	426	0	0	866	551	640	311	193
AMFR-9	AMFR	1251	1024	448	0	416	1	273	842	0	0	524	749	468	575
AMHR2-1	AMHR2	577	684	209	0	0	12	166	0	2701	416	0	92	0	159
AMHR2-2	AMHR2	1709	2146	708	0	137	106	710	400	0	464	1315	457	780	799
AMHR2-3	AMHR2	1208	1434	480	0	1346	0	501	561	0	648	275	357	332	361
AMHR2-4	AMHR2	324	329	163	0	0	0	0	0	1	1	70	146	179	144
AMHR2-5	AMHR2	2308	1970	452	0	980	887	251	0	0	0	487	286	368	277
AMHR2-6	AMHR2	405	431	134	655	0	302	304	0	0	467	212	214	21	104
AMHR2-7	AMHR2	506	263	68	0	0	325	108	478	1	275	171	16	98	51
AMHR2-8	AMHR2	417	552	237	0	0	0	58	0	0	0	160	37	208	210
AMHR2-9	AMHR2	867	893	302	0	0	315	102	0	359	823	489	337	230	203
AMICA1-1	AMICA1	1440	1199	471	0	1164	1	354	0	1	336	643	279	255	484
AMICA1-10	AMICA1	99	84	17	0	0	0	0	285	0	295	0	5	90	13
AMICA1-11	AMICA1	1125	846	281	0	343	1250	341	543	0	108	627	273	258	193
AMICA1-12	AMICA1	570	310	181	1636	0	179	98	0	0	0	286	125	84	41
AMICA1-13	AMICA1	261	457	63	0	0	0	225	0	0	1	0	78	88	56
AMICA1-14	AMICA1	196	72	55	0	0	0	0	0	0	0	53	2	40	80
AMICA1-15	AMICA1	769	493	296	0	223	577	353	40	0	57	490	309	174	274
AMICA1-16	AMICA1	587	674	236	681	507	339	381	0	0	240	66	106	189	201
AMICA1-17	AMICA1	2999	3885	908	0	249	1796	938	566	1	574	896	937	874	727
AMICA1-18	AMICA1	273	121	84	0	0	455	146	494	827	1	114	44	7	58
AMICA1-2	AMICA1	639	766	193	0	0	0	121	213	0	0	616	169	134	313
[truncated: 56,572 more rows]
